# Supplementary material for: predPhogly-Site: Predicting phosphoglycerylation sites by incorporating probabilistic sequence-coupling information into PseAAC and addressing data imbalance
Source: PLoS One. 2021 Apr 1;16(4):e0249396. doi: 10.1371/journal.pone.0249396 (PMC8016359; doi:10.1371/journal.pone.0249396)
Supplement: S3 File — (XLSX) [file pone.0249396.s003.xlsx]

## Sheet: ConditionalFeaturesPositive
	Position: 1	Position: 2	Position: 3	Position: 4	Position: 5	Position: 6	Position: 7	Position: 8	Position: 9	Position: 10	Position: 11	Position: 12	Position: 13	Position: 16	Position: 17	Position: 18	Position: 19	Position: 20	Position: 21	Position: 22	Position: 23	Position: 24	Position: 25	Position: 26	Position: 27	Position: 28
A|A⁺	0.333333	0.222222	0.0909091	0	0.111111	0	0.166667	0.153846	0.3	0.181818	0.222222	0.0625	0.363636	0.181818	0.166667	0	0.25	0	0.142857	0.111111	0	0	0.166667	0.166667	0	0.333333
A|C⁺	0	0	0	0.333333	0	0	0.333333	0	0	0	0	0	0	0	0	0	0	0	0	0	0	0	0	0	0	0
A|D⁺	0	0	0	0.142857	0	0.142857	0	0	0	0.111111	0	0	0	0	0	0	0.2	0	0	0	0.0909091	0	0	0	0	0.111111
A|E⁺	0	0	0.375	0.111111	0.125	0.125	0	0	0	0.181818	0	0	0	0.166667	0.166667	0	0	0	0.3	0.0833333	0.166667	0.230769	0	0.166667	0	0
A|F⁺	0	0	0.2	0.125	0	0	0	0	0.166667	0	0	0	0.4	0.333333	0.333333	0.142857	0	0	0	0	0	0	0	0	0	0
A|G⁺	0	0.0666667	0	0	0	0.0909091	0	0	0	0	0.125	0	0	0	0.125	0	0.25	0.25	0	0	0.2	0.125	0.0833333	0.111111	0	0
A|H⁺	0	0	0	0	0	0.2	0.5	0	0	0.2	0	0	0.5	0	0	0	0	0	0	0	0	0	0	0	0	0
A|I⁺	0	0.2	0	0.2	0.166667	0.25	0	0	0	0.333333	0	0	0.2	0.25	0	0	0	0.333333	0.111111	0.5	0.5	0.0909091	0	0	0	0
A|K⁺	0.222222	0.1	0	0.5	0.142857	0	0.1	0	0.25	0.153846	0.333333	0	0.25	0.166667	0	0	0.153846	0	0.1	0.142857	0	0	0	0.166667	0	0.0833333
A|L⁺	0.111111	0	0	0	0.2	0.142857	0	0	0.125	0	0.285714	0	0.0769231	0.1	0.2	0	0	0	0.142857	0.0769231	0	0	0.3	0.125	0.111111	0
A|M⁺	0	0	0	0	0	0	0	0	0	0	0	0	0	0.2	0	0	0.333333	0	0	0	0	0	0	0	0.25	0
A|N⁺	0.25	0	0	0	0	0	0	0	0	0	0	0	0	0	0.2	0	0.125	0.25	0	0.125	0	0	0	0.333333	0.25	0.25
A|P⁺	0	0	0	0.0714286	0	0.166667	0	0	0	0	0	0.2	0	0	0.2	0.1	0	0	0	0	0	0	0	0.25	0	0
A|Q⁺	0	0	0.2	0	0	0	0	0.5	0	0	0.25	0.25	0	0.428571	0	0	0	0.222222	0	0	0	0.166667	0	0.166667	0.25	0
A|R⁺	0.2	0	0	0.333333	0	0.111111	0.1	0.153846	0.2	0	0	0	0.166667	0.5	0	0	0	0.25	0	0.25	0	0	0	0	0	0.0909091
A|S⁺	0	0	0	0	0.111111	0.166667	0	0	0.142857	0	0	0.111111	0.142857	0	0.25	0	0	0	0.111111	0	0	0	0	0	0.2	0
A|T⁺	0.125	0.125	0.1	0	0	0	0	0	0	0	0	0.142857	0.25	0	0	0.25	0	0	0	0	0.125	0	0.111111	0.25	0.2	0
A|W⁺	0	0	1	0	0	0	0	0	0	1	0	0.333333	0	0	1	0.5	0	0	0	0	0	0	0	0	0	0
A|Y⁺	0	0	0	0	0	0	0	0	0.2	0	0	0	0.333333	0	0	0	0.333333	0	0	0	0	0	0	0.2	0	0
A|V⁺	0.0909091	0	0.125	0.142857	0.125	0	0.1	0.166667	0.333333	0	0.111111	0.375	0	0	0.1	0	0.166667	0	0.166667	0.0909091	0	0	0	0	0	0
A|X⁺	0	0	0	0	0	0	0	0	0	0	0	0	0	0	0	0	0	0	0	0	0	0	0	0	0	0
C|A⁺	0	0	0	0	0.111111	0	0	0	0	0	0	0	0	0	0.0833333	0	0	0	0	0	0	0	0	0	0	0.166667
C|C⁺	0	0	0	0	0	0	0	0	0	0	0	0	0.5	0	0.166667	0	0	0	0	0	0	0	0	0	0	0
C|D⁺	0	0	0.166667	0	0	0	0	0.0769231	0	0	0	0	0.25	0	0	0	0	0	0	0	0	0	0.25	0	0	0
C|E⁺	0	0	0.125	0	0	0.125	0	0	0	0	0	0	0	0	0	0	0	0	0	0	0	0	0	0.166667	0	0
C|F⁺	0	0	0	0	0	0	0	0	0	0	0	0	0.2	0	0	0	0	0	0	0	0	0	0	0	0	0
C|G⁺	0	0	0	0	0	0	0	0	0	0	0	0.25	0	0	0	0	0	0	0	0	0	0	0	0	0	0
C|H⁺	0	0	0	0	0.166667	0	0	0	0	0	0	0	0	0	0	0	0	0	0	0	0.333333	0	0.25	0	0	0
C|I⁺	0	0	0	0	0	0.25	0	0	0	0	0	0.166667	0	0	0	0	0	0	0	0	0	0	0	0	0	0
C|K⁺	0	0	0	0	0	0	0	0	0	0	0	0	0	0	0	0	0	0	0	0	0	0	0	0	0	0
C|L⁺	0	0	0	0	0	0	0.0714286	0.125	0	0	0.0714286	0	0	0	0.1	0	0	0	0	0	0	0	0.1	0	0	0
C|M⁺	0	0	0	0	0	0	0	0	0	0	0	0	0	0	0	0	0.333333	0	0	0	0	0	0	0	0	0
C|N⁺	0	0.25	0	0	0	0	0	0	0.125	0	0	0	0	0	0	0.333333	0.125	0	0	0	0	0	0.2	0.333333	0	0
C|P⁺	0.142857	0	0	0	0	0	0	0	0	0	0	0	0.5	0	0	0	0	0	0	0	0	0	0	0	0	0
C|Q⁺	0	0	0	0	0	0	0	0	0	0	0	0	0	0	0	0	0	0	0	0	0	0	0	0	0	0
C|R⁺	0	0.2	0	0	0	0	0.1	0.0769231	0	0	0	0	0	0.5	0	0	0	0	0	0	0	0	0	0	0	0
C|S⁺	0	0	0.333333	0	0.111111	0	0	0	0	0	0	0	0	0.4	0	0	0	0	0.111111	0	0	0	0	0	0	0
C|T⁺	0	0	0	0	0	0	0	0	0.25	0	0	0	0	0.142857	0	0	0	0	0	0	0	0	0	0	0	0
C|W⁺	0	0	0	0	0	0	0	0	0	0	0	0	0	0	0	0	0	0	0	0	0	0	0	0	0	0
C|Y⁺	0	0.5	0	0	0	0	0	0	0	0.333333	0	0	0	0	0	0	0	0	0	0	0.25	0.2	0	0	0	0
C|V⁺	0	0	0	0	0	0.166667	0	0	0	0.25	0.111111	0	0	0	0	0	0	0.0833333	0	0.0909091	0	0	0	0	0	0
C|X⁺	0	0	0	0	0	0	0	0	0	0	0	0	0	0	0	0	0	0	0	0	0	0	0	0	0	0
D|A⁺	0.166667	0	0.0909091	0	0	0	0	0	0.1	0.0909091	0	0	0.181818	0	0	0.25	0.25	0	0	0.111111	0	0	0	0	0	0
D|C⁺	0	0	0	0	0.333333	0	0	0	0	0	0.5	0	0	0	0	0	0	0	0	0	0	0	0	0.25	0.5	0
D|D⁺	0	0	0	0	0	0.142857	0	0.0769231	0	0	0	0	0	0	0	0.166667	0	0	0	0.25	0.0909091	0	0	0	0	0
D|E⁺	0	0	0.125	0	0.125	0	0.285714	0.125	0	0.0909091	0	0	0	0	0.333333	0.142857	0	0	0.1	0.25	0	0	0	0	0.166667	0
D|F⁺	0	0	0.2	0.125	0	0	0	0	0.166667	1	0	0	0	0	0	0	0	0	0.333333	0	0	0	0	0	0	0
D|G⁺	0	0.133333	0	0	0.1	0.0909091	0	0	0.166667	0	0.25	0	0	0.111111	0.125	0	0	0	0	0	0	0	0.0833333	0.111111	0.0909091	0
D|H⁺	0	0	0	0	0.333333	0.2	0	0	0.5	0	0.166667	0	0	0	0	0	0	0	0	0	0	0	0	0.333333	0	0.25
D|I⁺	0	0	0	0.2	0	0	0	0	0.333333	0	0	0.166667	0	0	0.142857	0	0.25	0	0	0	0	0.0909091	0.25	0.25	0	0
D|K⁺	0	0	0.125	0.25	0.142857	0.125	0	0	0	0.0769231	0.166667	0.142857	0.125	0	0.125	0	0	0	0.1	0.142857	0.0769231	0	0	0	0.111111	0.0833333
D|L⁺	0	0.0909091	0	0.142857	0	0	0.0714286	0	0.25	0.1	0	0	0.0769231	0.1	0	0	0	0.0909091	0	0.0769231	0	0	0	0	0.222222	0
D|M⁺	0	0	0	0	0	0	0.5	0	0	0	0	0	0	0	0	0	0	0	0	0	0	0	0	0	0	0
D|N⁺	0	0	0	0	0	0.142857	0.333333	0	0.125	0	0.2	0	0	0.166667	0	0	0	0	0	0	0	0	0	0	0	0
D|P⁺	0	0.333333	0.1	0	0	0.166667	0.166667	0	0	0	0	0	0	0	0	0	0.166667	0	0.25	0	0	0	0	0	0.166667	0
D|Q⁺	0	0.25	0	0	0	0	0	0	0	0	0	0	0.142857	0	0	0	0	0	0	0	0	0	0.333333	0.166667	0	0
D|R⁺	0.2	0.2	0.2	0	0	0	0.1	0	0.2	0	0.2	0	0	0	0	0.166667	0.4	0.25	0	0.125	0	0	0	0	0.25	0
D|S⁺	0	0.142857	0	0.2	0	0	0	0	0.0714286	0.166667	0	0.111111	0.142857	0	0.25	0	0	0.142857	0	0	0	0	0.285714	0	0	0.142857
D|T⁺	0	0	0	0	0	0	0	0	0	0.333333	0	0	0	0	0	0	0	0	0	0.25	0.125	0	0	0.25	0.2	0.142857
D|W⁺	0	0	0	0	0	0	0	0	0	0	0	0	0	0.333333	0	0	0	0	0	0	0	0.5	0	0	0	0
D|Y⁺	0	0	0	0	0.2	0	0	0	0.2	0	0.2	0.25	0	0	0	0.4	0	0	0	0.25	0	0	1	0	0	0
D|V⁺	0	0	0	0.0714286	0	0.333333	0	0.166667	0.166667	0	0.111111	0	0	0	0	0.285714	0.333333	0	0	0.0909091	0.2	0.25	0.125	0.0833333	0	0.2
D|X⁺	0	0	0	0	0	0	0	0	0	0	0	0	0	0	0	0	0	0	0	0	0	0	0	0	0	0
E|A⁺	0	0	0.0909091	0	0	0	0	0.0769231	0.1	0	0.111111	0.125	0	0.272727	0	0	0	0	0.142857	0.111111	0	0	0.166667	0.166667	0.181818	0
E|C⁺	0	0	0	0	0.333333	1	0.333333	0	0	0	0	0	0	0	0	0	0	0	0	0	1	0	0	0	0	0
E|D⁺	0.142857	0.166667	0.166667	0.142857	0	0	0	0	0.142857	0	0	0.166667	0.25	0	0	0.166667	0.3	0	0	0.25	0.181818	0.2	0	0.142857	0.285714	0.111111
E|E⁺	0.333333	0	0	0.111111	0.25	0.375	0.142857	0.125	0.333333	0.181818	0.25	0	0	0.166667	0	0	0.2	0.333333	0.1	0.0833333	0.333333	0.0769231	0	0	0.166667	0
E|F⁺	0	0	0	0.125	0	0	0.333333	0	0.166667	0	0	0	0	0	0	0	0	0	0	0	0	0	0	0.2	0	0
E|G⁺	0	0	0	0	0.1	0	0.125	0.25	0	0	0	0	0.0714286	0	0.125	0	0	0	0	0	0.4	0	0.0833333	0	0.0909091	0.333333
E|H⁺	0	0	0	0.333333	0	0	0	0	0.25	0	0.5	0	0	0	0	0	0	0	0	0	0	0	0	0.333333	0	0
E|I⁺	0.125	0	0	0	0.333333	0	0.2	0	0	0	0	0	0	0	0	0	0	0	0.111111	0	0.25	0.0909091	0	0	0	0.125
E|K⁺	0.111111	0.1	0.125	0.25	0.142857	0.25	0.1	0.285714	0.125	0	0	0.142857	0	0	0	0	0.0769231	0	0.1	0	0	0	0	0	0.222222	0
E|L⁺	0.111111	0	0	0	0.2	0	0	0	0	0.1	0.0714286	0.111111	0	0.1	0.1	0	0.166667	0.181818	0	0	0.25	0	0	0	0	0.142857
E|M⁺	0.25	0	0	0	0	0	0	0.333333	0.5	0	0	0	0	0	0.25	0.333333	0	1	0.2	0	0	0	0	0.333333	0	0
E|N⁺	0.25	0	0	0	0	0	0	0	0	0	0	0	0	0	0	0	0	0	0.166667	0	0	0	0	0	0	0
E|P⁺	0.285714	0	0.2	0	0	0	0	0	0	0	0	0	0	0.333333	0	0.1	0.166667	0.666667	0	0.25	0	0.333333	0.166667	0.125	0	0
E|Q⁺	0	0	0	0	0	0	0	0	0	0	0	0	0	0	0.75	0	0.142857	0	0.5	0	0.4	0	0.333333	0	0.25	0
E|R⁺	0	0	0	0.333333	0	0.111111	0	0	0	0	0.2	0	0	0	0	0	0	0	0	0	0	0	0	0	0	0
E|S⁺	0	0	0	0	0	0	0	0	0.0714286	0	0.111111	0	0	0	0.25	0.222222	0	0.142857	0.222222	0.333333	0	0	0	0	0	0
E|T⁺	0	0	0	0	0	0	0.2	0	0	0	0.25	0.285714	0	0	0	0	0	0	0.333333	0	0.125	0	0.111111	0	0	0.142857
E|W⁺	0	0	0	0	0	0	0	0	0	0	0	0	0	0	0	0	0.5	0	0	0	0	0	0	0	0	0
E|Y⁺	0	0.5	0	0	0	0	0	0.5	0	0	0.2	0	0	0	0	0	0	0	0.5	0	0	0	0	0	0	0
E|V⁺	0.181818	0	0.125	0.142857	0.125	0	0.1	0	0	0	0	0.125	0	0	0	0	0	0.0833333	0	0	0.1	0	0.125	0	0.1	0
E|X⁺	0	0	0	0	0	0	0	0	0	0	0	0	0	0	0	0	0	0	0	0	0	0	0	0	0	0
F|A⁺	0	0	0	0	0.111111	0	0	0.0769231	0.1	0	0	0.125	0	0	0.0833333	0.0833333	0	0.0909091	0	0	0	0	0.166667	0	0	0.166667
F|C⁺	0	0	0	0	0	0	0	0	0.5	0	0	0	0	1	0.166667	0	0	0	0	0	0	0	0	0	0	0
F|D⁺	0	0.166667	0	0	0.125	0	0	0.0769231	0	0	0	0	0	0	0	0	0	0.142857	0	0	0	0	0	0	0	0
F|E⁺	0	0	0	0	0	0	0	0	0.333333	0.0909091	0	0	0	0	0	0	0	0	0	0	0	0	0	0	0.166667	0
F|F⁺	0	0	0	0	0.333333	0	0	0	0	0	0	0	0	0	0	0	0	0	0	0	0	0.25	0	0	0	0
F|G⁺	0	0.0666667	0	0	0	0.0909091	0	0	0.166667	0	0	0	0.0714286	0	0	0.166667	0	0	0	0	0.2	0.125	0.25	0.222222	0	0
F|H⁺	0	0	0	0	0	0	0	0	0	0	0	0	0	0	0	0	0	0	0	0	0	0	0	0	0	0
F|I⁺	0	0	0	0	0	0	0	0	0	0	0	0	0.2	0	0.285714	0	0	0	0.111111	0	0.25	0	0	0	0	0
F|K⁺	0	0	0	0	0	0	0.1	0	0	0.0769231	0	0	0	0	0	0	0	0	0	0	0.0769231	0	0	0	0	0
F|L⁺	0.111111	0	0	0.285714	0	0.142857	0	0	0	0.1	0	0	0	0.1	0.1	0.333333	0	0	0	0	0	0.142857	0	0	0	0
F|M⁺	0	0	0	0	0	0	0	0	0	1	0	0	0	0.2	0	0.333333	0.333333	0	0	0	0	0	0	0	0	0
F|N⁺	0	0	0	0.2	0	0	0	0	0	0	0	0	0.166667	0	0	0	0.25	0	0	0.125	0	0.25	0	0	0	0
F|P⁺	0.142857	0.333333	0	0.0714286	0.333333	0.166667	0	0	0	0.2	0	0	0	0	0	0	0	0	0.25	0	0	0	0	0	0	0.333333
F|Q⁺	0.166667	0.25	0.2	0	1	0	0	0	0	0	0	0	0.142857	0	0	0	0.142857	0	0	0	0.2	0	0	0	0.25	0
F|R⁺	0	0	0	0	0	0	0	0	0	0	0	0	0	0	0	0	0	0	0	0	0	0.111111	0	0	0	0
F|S⁺	0	0	0	0.2	0.111111	0	0	0	0	0	0.111111	0	0	0	0	0	0	0	0	0	0	0	0	0	0	0
F|T⁺	0	0	0	0	0	0	0	0	0	0	0	0	0.25	0	0.166667	0	0	0	0	0	0	0	0.111111	0	0	0
F|W⁺	0	0	0	0	0	0	0	0	0	0	0	0	0	0	0	0	0	0	0	0	0	0	0	0	0	0
F|Y⁺	0	0	0	0	0	0	0	0	0	0.333333	0	0	0	0	0	0	0	0	0	0	0	0	0	0	0	0
F|V⁺	0.0909091	0	0	0	0.125	0	0	0.166667	0	0	0	0	0	0	0.1	0	0.166667	0.0833333	0	0	0	0	0	0	0.1	0.2
F|X⁺	0	0	0	0	0	0	0	0	0	0	0	0	0	0	0	0	0	0	0	0	0	0	0	0	0	0
G|A⁺	0.166667	0	0.181818	0	0	0	0.166667	0.0769231	0	0	0.222222	0.0625	0	0	0	0	0	0.0909091	0.142857	0	0.222222	0.333333	0	0.166667	0	0
G|C⁺	0	0	0	0	0	0	0	0	0	0	0	0	0	0	0	0.333333	0	0	0	0	0	0	0	0.25	0	0
G|D⁺	0	0	0.166667	0	0	0.142857	0	0	0	0.111111	0.25	0.166667	0	0.166667	0	0	0	0	0	0	0	0.2	0.25	0	0	0.111111
G|E⁺	0	0	0.125	0	0	0	0	0.125	0	0.0909091	0.125	0	0	0	0	0.142857	0.6	0.111111	0.1	0.0833333	0	0	0	0	0	0
G|F⁺	0	0	0	0	0	0	0	0	0.166667	0	0	0.2	0	0	0	0	0.2	0	0	0	0	0.5	0	0	0.5	0
G|G⁺	0.333333	0.0666667	0.25	0	0	0.272727	0.25	0.25	0	0	0	0	0.0714286	0.111111	0.125	0	0	0.125	0	0.333333	0	0.125	0.0833333	0	0	0
G|H⁺	0	0	0	0	0.166667	0	0	0	0	0.2	0.166667	0	0	0	0.333333	0	0.5	0	0	0.333333	0	1	0	0	0	0.25
G|I⁺	0	0	0	0	0	0	0	0.166667	0	0.333333	0	0.166667	0.2	0.25	0	0	0.25	0	0.111111	0	0	0	0	0	0.25	0
G|K⁺	0	0	0.25	0	0	0.375	0	0	0	0.0769231	0.166667	0.142857	0.125	0.166667	0	0.142857	0	0.25	0	0	0.153846	0	0	0	0	0.0833333
G|L⁺	0.222222	0	0.222222	0.142857	0	0.142857	0.214286	0	0.125	0	0.0714286	0.111111	0	0.1	0.1	0.166667	0.166667	0.0909091	0	0	0.25	0	0.1	0.625	0	0
G|M⁺	0.25	0	0	0	0	0	0	0	0	0	0	0	0	0.4	0	0	0	0	0	0	0	0	0.25	0	0	0
G|N⁺	0	0.25	0	0	0	0	0	0.5	0	0	0	0	0	0	0	0	0.125	0	0.333333	0	0	0.5	0.2	0	0	0
G|P⁺	0	0	0.1	0	0	0	0	0	0	0	0	0	0.5	0	0	0	0	0	0	0	0	0	0.166667	0	0	0.333333
G|Q⁺	0	0	0	0	0	0	0.5	0	0	0	0	0	0	0	0	0	0	0	0	0	0	0.166667	0	0	0	0.25
G|R⁺	0	0	0	0	0.5	0.111111	0	0.153846	0	0	0	0.333333	0	0	0	0.166667	0	0	0	0	0	0.111111	0.25	0	0	0.0909091
G|S⁺	0.166667	0	0.666667	0	0.111111	0	0.142857	0	0.0714286	0.166667	0.111111	0	0	0.1	0	0.111111	0	0.285714	0	0	0	0.2	0.142857	0.25	0.2	0.142857
G|T⁺	0	0.125	0.2	0.166667	0.142857	0	0.2	0	0.25	0	0	0.142857	0	0	0.166667	0	0	0	0	0	0.125	0	0.111111	0	0	0
G|W⁺	0	0	0	0	0	1	0	0	0	0	0	0	0	0	0	0.5	0	0	0	0	0	0	0	0	0	0
G|Y⁺	0	0	0.166667	0	0.2	0	0	0	0	0	0	0	0	0	0.5	0	0	0	0	0.25	0.5	0	0	0.2	0	0.666667
G|V⁺	0	0	0	0.142857	0	0	0.2	0	0	0	0	0	0	0	0.1	0.142857	0	0	0.166667	0	0	0	0	0.166667	0	0.2
G|X⁺	0	0	0	0	0	0	0	0	0	0	0	0	0	0	0	0	0	0	0	0	0	0	0	0	0	0
H|A⁺	0	0	0	0.142857	0	0.166667	0	0	0	0	0	0.0625	0	0	0	0	0	0	0	0	0	0.166667	0	0	0	0
H|C⁺	0	0	0	0	0	0	0	0	0	0.5	0.5	0.25	0	0	0	0	0	0.5	0	0	0	0	0	0	0	0
H|D⁺	0	0	0	0	0.125	0	0	0	0	0	0	0.166667	0	0	0	0	0	0.142857	0	0	0	0	0	0	0.142857	0.111111
H|E⁺	0	0	0	0	0.125	0	0.142857	0	0	0.0909091	0	0	0	0	0	0	0	0	0	0	0	0	0	0	0	0
H|F⁺	0	0	0	0.125	0	0	0	0	0	0	0	0	0	0	0	0	0	0	0	0	0	0	0.4	0	0	0.333333
H|G⁺	0	0	0	0	0	0.0909091	0	0	0.166667	0	0	0	0	0.111111	0	0.166667	0	0	0	0	0.2	0	0.0833333	0	0.0909091	0
H|H⁺	0	0	0	0	0	0	0	0	0	0	0	0	0	0	0	0	0	0.333333	0	0	0	0	0	0	0	0
H|I⁺	0	0	0	0	0	0	0	0	0	0	0	0	0	0	0	0	0	0	0	0	0	0.0909091	0	0	0	0
H|K⁺	0.111111	0	0	0	0	0	0	0	0	0	0	0.285714	0	0	0	0	0	0	0.2	0	0	0	0	0	0.111111	0
H|L⁺	0	0.0909091	0	0	0	0	0	0	0	0.1	0.0714286	0	0	0.1	0	0	0	0	0	0	0	0.142857	0	0	0.111111	0
H|M⁺	0	0	0	0	0	0	0	0	0	0	0	0	0	0	0	0	0	0	0	0	0	0	0	0	0	0
H|N⁺	0	0	0	0	0	0.142857	0	0	0	0.2	0.2	0.142857	0	0	0	0	0	0.25	0	0	0	0	0	0	0	0
H|P⁺	0	0	0	0	0	0	0	0	0	0	0	0	0	0	0	0	0	0	0	0	0	0	0	0	0	0
H|Q⁺	0	0	0	0	0	0.25	0	0	0	0	0	0	0	0	0	0	0.142857	0	0	0	0	0	0	0.166667	0	0.25
H|R⁺	0	0	0	0	0	0	0	0	0.2	0	0.2	0	0	0	0	0	0	0	0.2	0	0	0.111111	0	0	0	0.0909091
H|S⁺	0	0.142857	0	0	0.111111	0.166667	0.142857	0.25	0	0	0	0	0	0	0	0	0	0	0	0.5	0	0	0	0	0	0
H|T⁺	0.125	0	0	0	0	0	0	0	0.25	0	0	0	0	0	0	0	0.25	0	0	0	0	0	0	0	0	0
H|W⁺	0	0	0	0	0	0	0	0	0	0	0	0	0	0	0	0	0	0	0	0	0	0	0	0	0	0
H|Y⁺	0	0	0.166667	0	0	0.25	0.666667	0.5	0	0	0.2	0	0	0.333333	0	0	0	0	0	0	0	0	0	0	0	0
H|V⁺	0	0	0	0	0	0	0.1	0	0	0	0	0	0	0	0	0.142857	0.166667	0	0	0	0	0	0	0	0	0
H|X⁺	0	0	0	0	0	0	0	0	0	0	0	0	0	0	0	0	0	0	0	0	0	0	0	0	0	0
I|A⁺	0	0.111111	0	0	0	0.166667	0	0.0769231	0	0	0	0	0	0	0	0.0833333	0	0.181818	0	0	0.111111	0	0	0	0	0
I|C⁺	0	0	0	0	0	0	0	0	0	0	0	0	0	0	0	0	0	0	0	0	0	0	1	0	0	0
I|D⁺	0	0	0	0	0	0	0	0	0.142857	0	0	0.166667	0	0.333333	0	0	0.1	0	0	0	0.0909091	0	0	0	0	0
I|E⁺	0	0.166667	0	0	0	0	0	0	0	0.0909091	0	0	0	0	0	0.142857	0	0.111111	0	0.0833333	0	0	0	0	0	0.1
I|F⁺	0	0	0	0	0	0	0	0	0	0	0	0	0	0	0	0	0	0	0	0	0	0	0	0	0	0
I|G⁺	0	0.133333	0	0	0.3	0	0	0	0	0	0	0.25	0.142857	0.222222	0	0	0	0	0.125	0	0	0.125	0	0	0.0909091	0
I|H⁺	0	0	0	0	0	0	0	0	0	0	0	0	0.25	0	0	0	0	0	0	0.333333	0	0	0	0	0	0.25
I|I⁺	0	0.2	0.5	0	0	0.25	0.2	0	0	0	0.2	0	0	0.25	0	0	0	0	0	0	0	0.181818	0	0	0	0
I|K⁺	0	0	0.125	0	0	0	0	0	0.25	0.0769231	0	0.142857	0	0	0	0	0	0.125	0	0	0.230769	0	0	0	0.111111	0.166667
I|L⁺	0	0.0909091	0.111111	0	0	0.285714	0	0	0	0.1	0.0714286	0.111111	0	0	0	0	0	0	0	0	0	0	0	0	0.111111	0.285714
I|M⁺	0	0.2	0	0	0	0	0.5	0	0	0	0	0	0	0	0	0	0	0	0	0	0	0	0	0	0	0
I|N⁺	0	0	0	0	0	0	0	0	0	0	0	0	0	0	0	0	0	0	0	0	0.5	0	0	0	0	0
I|P⁺	0	0	0.1	0	0	0	0.166667	0.2	0.166667	0	0	0	0	0	0	0	0	0	0	0	0.333333	0	0	0	0.333333	0
I|Q⁺	0	0	0	0	0	0.25	0	0	0	0	0	0	0.142857	0.142857	0	0.2	0.142857	0.333333	0	0	0	0	0	0.166667	0	0
I|R⁺	0.2	0.2	0.2	0	0	0	0.1	0.153846	0	0	0	0	0.166667	0	0	0	0	0.25	0	0	0	0.111111	0.25	0.25	0	0.181818
I|S⁺	0	0	0	0	0.111111	0	0	0	0.0714286	0	0	0	0	0	0	0	0	0	0	0	0.166667	0	0	0	0	0
I|T⁺	0.125	0	0	0	0	0.166667	0	0	0	0	0	0	0	0	0	0	0	0	0.166667	0	0.125	0	0	0	0.4	0
I|W⁺	0	0	0	0	0	0	0	1	0.5	0	0	0	1	0	0	0	0	0	0	0	0.5	0	0	0	0	0
I|Y⁺	0	0	0	1	0	0	0	0	0	0	0.2	0	0	0	0.5	0	0.333333	0	0	0.25	0	0	0	0	0	0
I|V⁺	0.272727	0	0	0	0.125	0	0	0	0	0	0	0.125	0	0.111111	0	0.142857	0	0.0833333	0	0.0909091	0	0	0.25	0.166667	0.1	0
I|X⁺	0	0	0	0	0	0	0	0	0	0	0	0	0	0	0	0	0	0	0	0	0	0	0	0	0	0
K|A⁺	0	0.222222	0.181818	0	0	0.166667	0.166667	0	0	0.181818	0.111111	0.0625	0.0909091	0.0909091	0.0833333	0.166667	0.25	0.0909091	0.285714	0.111111	0	0.166667	0	0	0.0909091	0
K|C⁺	0.333333	0.333333	0	0	0.333333	0	0	0	0	0	0	0	0	0	0.166667	0.333333	0	0	0	0	0	0	0	0	0	0
K|D⁺	0	0	0.166667	0.142857	0	0	0.333333	0.153846	0.142857	0.111111	0.25	0	0	0.333333	0.25	0	0	0.142857	0.333333	0	0.0909091	0.2	0	0	0.142857	0.222222
K|E⁺	0	0.333333	0	0.222222	0	0	0.142857	0.125	0	0	0	0	0	0	0	0	0	0	0	0.0833333	0	0.0769231	0.5	0	0	0.3
K|F⁺	0.25	0	0.4	0	0	1	0	0.25	0	0	0	0	0	0	0.333333	0.142857	0	0.4	0	0	0	0.25	0	0	0	0
K|G⁺	0.333333	0.0666667	0	0	0	0	0	0.25	0	0	0.125	0	0.0714286	0	0	0.333333	0.125	0	0	0.333333	0	0	0	0.222222	0.181818	0
K|H⁺	0	0	0.5	0.333333	0	0	0	0	0	0.2	0	0	0	0	0	0	0	0	0	0.333333	0.333333	0	0.25	0	0	0
K|I⁺	0.125	0.2	0	0.2	0.166667	0	0	0	0	0	0.2	0	0	0	0.142857	0	0	0	0.111111	0	0	0	0	0	0.5	0.25
K|K⁺	0	0	0	0	0.142857	0	0	0.142857	0.125	0.0769231	0.333333	0	0	0.166667	0	0.428571	0.153846	0.125	0	0	0.0769231	0.25	0	0.166667	0	0.0833333
K|L⁺	0.222222	0.0909091	0.111111	0.142857	0	0	0.0714286	0.125	0.125	0.1	0	0	0.153846	0	0.1	0	0	0.181818	0	0.307692	0	0.142857	0.2	0.125	0	0
K|M⁺	0	0	0	0	0	0	0	0	0.5	0	0	0	0	0	0	0.333333	0	0	0	0	0	0	0.25	0	0.5	0
K|N⁺	0	0	0.25	0	0	0	0	0	0	0	0	0.142857	0	0.166667	0	0	0.125	0.5	0	0	0	0	0	0	0	0
K|P⁺	0	0	0	0.142857	0	0	0	0	0	0.2	0	0	0	0	0	0	0.166667	0	0	0	0	0	0	0	0.166667	0
K|Q⁺	0	0.25	0	0	0	0	0	0	0	0	0.25	0.25	0	0.142857	0	0.2	0	0	0	0.666667	0	0.166667	0	0	0	0.25
K|R⁺	0	0	0	0	0	0.111111	0	0	0	0	0.2	0	0.166667	0	0	0	0.2	0	0.2	0.125	0	0	0	0.25	0.25	0
K|S⁺	0	0	0	0	0	0.166667	0.285714	0.25	0	0	0.333333	0	0.142857	0	0	0.111111	0	0.142857	0.111111	0	0	0	0	0.25	0	0
K|T⁺	0.125	0	0	0	0	0.166667	0	0.5	0	0	0	0.142857	0	0.285714	0.166667	0	0.25	0	0	0	0	0	0	0	0	0.142857
K|W⁺	0	0	0	0	0	0	1	0	0	0	0	0	0	0	0	0	0	0	0	0	0	0	0	0	0	0
K|Y⁺	0	0	0.166667	0	0.2	0.25	0	0	0.6	0	0	0	0.333333	0	0	0.2	0	0	0	0	0	0	0	0.2	0	0
K|V⁺	0	0	0.125	0	0	0.166667	0.1	0.166667	0	0.25	0.222222	0.25	0	0	0	0	0	0	0.166667	0.0909091	0.1	0.25	0	0.166667	0.2	0
K|X⁺	0	0	0	0	0	0	0	0	0	0	0	0	0	0	0	0	0	0	0	0	0	0	0	0	0	0
L|A⁺	0	0	0.0909091	0.142857	0.111111	0	0	0	0.1	0	0	0.0625	0	0.0909091	0	0.0833333	0	0	0.285714	0	0	0.333333	0.166667	0	0.0909091	0.166667
L|C⁺	0.333333	0	0	0.333333	0	0	0	0.5	0	0	0	0	0	0	0	0	1	0	0	0	0	0	0	0.25	0	0
L|D⁺	0.142857	0.166667	0	0	0	0	0	0.153846	0.142857	0	0.25	0	0	0	0	0	0.1	0.142857	0	0	0	0	0.25	0	0	0
L|E⁺	0.333333	0	0	0.111111	0	0	0.142857	0.25	0	0	0	0	0.25	0.333333	0	0.142857	0.2	0.111111	0	0.0833333	0.333333	0	0	0	0	0.2
L|F⁺	0.25	0	0.2	0	0	0	0	0.5	0	0	0	0	0	0.333333	0	0.142857	0	0	0	0.5	0	0	0	0.2	0	0
L|G⁺	0	0	0.25	0	0.1	0	0	0	0	0.125	0	0.5	0	0	0.25	0	0.25	0	0.25	0	0	0	0	0	0.0909091	0.333333
L|H⁺	0	0	0	0.333333	0.166667	0	0	0.333333	0	0	0.166667	0	0	0	0	0	0	0	0	0	0	0	0	0	1	0
L|I⁺	0.25	0	0	0	0	0	0	0	0	0	0.2	0.166667	0	0	0	1	0	0.333333	0	0	0	0.0909091	0.25	0.25	0	0
L|K⁺	0.222222	0.2	0.25	0	0	0	0.2	0.285714	0	0.0769231	0	0	0.125	0	0	0	0.153846	0	0.1	0.285714	0.0769231	0	0.111111	0.166667	0.222222	0.166667
L|L⁺	0	0.0909091	0	0	0.2	0	0.142857	0.125	0.125	0.1	0.285714	0.111111	0.0769231	0.2	0	0	0.166667	0.181818	0.285714	0	0	0	0.1	0	0	0
L|M⁺	0.25	0.2	0	0	0.666667	0	0	0	0	0	0	0	0	0	0.25	0	0	0	0	0	1	0	0	0.333333	0	0
L|N⁺	0	0.25	0	0.2	0.333333	0.142857	0	0.25	0	0.2	0.2	0.142857	0.5	0	0	0	0.125	0	0.166667	0	0	0	0	0	0	0
L|P⁺	0	0	0.1	0.0714286	0	0	0.166667	0	0.333333	0	0	0.2	0	0	0.4	0.1	0.166667	0	0.25	0	0.333333	0.333333	0.166667	0.125	0	0
L|Q⁺	0.333333	0.25	0.2	0.333333	0	0	0	0	0	0	0	0.25	0.285714	0.142857	0	0	0	0	0.5	0	0	0	0	0	0	0
L|R⁺	0	0	0	0	0	0.222222	0	0.0769231	0	0	0	0.333333	0.166667	0	0	0.166667	0	0.25	0.2	0	0	0.444444	0	0	0	0.0909091
L|S⁺	0.333333	0.142857	0	0.2	0	0.166667	0.142857	0.25	0.142857	0.333333	0	0.222222	0	0	0	0	0	0.142857	0	0	0.0833333	0.2	0.142857	0	0	0
L|T⁺	0.125	0	0.2	0.166667	0	0.166667	0	0	0	0.333333	0	0.142857	0	0	0	0	0.25	0	0.166667	0	0.125	0	0.111111	0.25	0.2	0
L|W⁺	0	0	0	0	0	0	0	0	0	0	0	0.333333	0	0.333333	0	0	0	0	0	0	0	0	0	0	0	0
L|Y⁺	0	0	0.166667	0	0	0	0	0	0	0	0.2	0.25	0	0.333333	0	0	0	0	0.5	0	0	0	0	0.2	0	0
L|V⁺	0	0.25	0.125	0	0	0	0	0	0.166667	0.25	0.111111	0	0	0.111111	0.1	0	0	0	0	0	0	0.125	0	0.0833333	0.1	0
L|X⁺	0	0	0	0	0	0	0	0	0	0	0	0	0	0	0	0	0	0	0	0	0	0	0	0	0	0
M|A⁺	0	0	0.0909091	0.142857	0	0	0	0	0	0	0	0	0	0.0909091	0.0833333	0.0833333	0	0.181818	0	0	0	0	0	0	0	0
M|C⁺	0.333333	0	0	0	0	0	0	0	0	0	0	0	0	0	0	0	0	0	0	0	0	0	0	0	0	0
M|D⁺	0	0	0	0	0	0	0	0	0.142857	0	0	0	0	0	0	0	0	0.142857	0	0	0	0.2	0	0.142857	0	0.111111
M|E⁺	0	0	0	0	0	0.125	0	0	0	0.0909091	0	0	0	0.166667	0	0	0	0	0	0	0	0	0	0	0	0.1
M|F⁺	0	0	0	0	0	0	0	0	0	0	0	0	0	0	0	0	0	0	0	0	0	0	0	0.2	0	0
M|G⁺	0	0.133333	0.25	0	0	0	0	0	0	0	0	0	0	0	0	0.166667	0	0.125	0	0	0	0	0.0833333	0.111111	0	0
M|H⁺	0	0	0	0	0	0	0	0	0	0	0	0	0	0	0	0	0	0	0	0	0	0	0	0	0	0
M|I⁺	0	0	0	0	0	0	0	0	0	0	0	0	0	0	0	0	0	0	0	0	0	0.0909091	0	0	0	0
M|K⁺	0.111111	0	0	0	0	0	0	0	0	0	0	0	0.125	0	0.125	0	0	0	0	0	0	0	0	0	0	0
M|L⁺	0	0.0909091	0.111111	0	0	0	0	0.125	0.125	0	0	0.111111	0	0	0	0	0	0	0	0	0	0	0	0	0	0
M|M⁺	0.25	0.2	0.333333	0	0	0.5	0	0	0	0	0	0	0	0	0.25	0	0	0	0	0	0	0	0	0	0	0
M|N⁺	0	0	0	0	0	0	0	0	0	0	0.2	0	0	0.166667	0	0	0	0	0	0	0	0	0	0	0	0.25
M|P⁺	0	0	0.1	0.0714286	0	0	0.166667	0	0	0	0	0	0	0	0	0	0.166667	0	0	0	0	0	0	0	0	0
M|Q⁺	0	0	0	0	0	0.25	0	0	0	0	0	0	0	0	0	0	0	0	0	0.333333	0	0	0	0	0	0
M|R⁺	0	0	0	0	0	0	0	0	0	0	0	0	0	0	0	0.166667	0	0	0	0	0	0.111111	0.25	0	0	0
M|S⁺	0	0	0	0	0	0	0	0	0.0714286	0	0	0	0	0	0	0	0	0.142857	0	0	0	0	0	0	0	0.142857
M|T⁺	0	0	0	0	0	0	0	0	0	0	0	0	0	0.142857	0	0	0	0	0	0	0	0	0.111111	0	0	0.142857
M|W⁺	0	0	0	0	0	0	0	0	0	0	0	0	0	0	0	0	0	0	0	0	0.5	0	0	0	0	0
M|Y⁺	0.25	0	0	0	0	0	0.333333	0	0	0	0	0	0	0	0	0	0	0	0	0	0	0.2	0	0	0	0
M|V⁺	0	0	0	0.0714286	0	0	0	0.166667	0	0.25	0	0	0.2	0	0	0	0	0	0	0	0	0	0	0.0833333	0	0
M|X⁺	0	0	0	0	0	0	0	0	0	0	0	0	0	0	0	0	0	0	0	0	0	0	0	0	0	0
N|A⁺	0	0.111111	0.0909091	0	0	0	0.166667	0	0	0.272727	0	0.0625	0	0	0	0	0	0	0	0	0.111111	0	0	0.166667	0.0909091	0
N|C⁺	0	0	0	0	0	0	0	0	0	0.5	0	0.25	0	0	0.166667	0	0	0	1	0	0	0	0	0	0	0
N|D⁺	0	0	0	0	0.125	0	0	0	0.142857	0	0	0	0	0	0	0.166667	0	0	0	0	0	0	0	0.142857	0	0
N|E⁺	0	0	0.125	0.111111	0.125	0	0	0	0	0	0	0	0.25	0	0	0	0	0	0.1	0.0833333	0	0	0	0	0	0.1
N|F⁺	0	1	0	0	0	0	0.333333	0	0	0	1	0.2	0	0	0	0.142857	0	0.2	0	0	0	0	0	0	0	0.333333
N|G⁺	0	0	0	0.2	0	0	0	0	0	0.125	0.125	0	0.142857	0.111111	0	0	0.125	0	0	0	0	0.125	0	0	0.0909091	0
N|H⁺	0	0	0	0	0	0.2	0	0	0.25	0	0	0	0	0	0	0	0	0	0.25	0	0	0	0	0	0	0.25
N|I⁺	0.125	0	0	0	0.166667	0	0.4	0.166667	0	0	0	0	0.2	0	0	0	0	0	0	0	0	0	0	0	0	0
N|K⁺	0	0	0	0	0	0	0.2	0.142857	0	0	0	0	0.125	0	0	0.142857	0.0769231	0	0.1	0	0	0.25	0.111111	0	0	0
N|L⁺	0	0	0	0	0	0	0	0.125	0	0	0	0	0	0	0	0.166667	0	0.181818	0	0	0.25	0.142857	0	0	0	0
N|M⁺	0	0	0	0	0	0	0	0	0	0	0	0	0	0	0.25	0	0	0	0.2	0	0	0	0	0	0	0
N|N⁺	0.25	0	0	0	0	0	0	0	0	0	0	0.142857	0.166667	0.166667	0	0.333333	0	0	0	0	0	0	0	0	0.25	0
N|P⁺	0	0	0.1	0.0714286	0	0.166667	0	0	0	0	0	0	0	0	0	0.1	0	0	0	0	0	0	0	0.125	0.166667	0
N|Q⁺	0	0	0	0	0	0	0	0	0	0	0.25	0	0.142857	0	0	0	0.142857	0.111111	0	0	0.2	0	0	0	0	0
N|R⁺	0	0	0	0	0	0.111111	0	0	0	0.2	0	0	0	0	0.5	0	0	0	0	0	0.333333	0	0.25	0.25	0	0
N|S⁺	0.333333	0.142857	0	0	0.111111	0	0	0	0.0714286	0.166667	0	0.111111	0	0	0	0.111111	0	0	0.111111	0	0	0	0	0	0	0
N|T⁺	0.125	0.125	0.1	0.166667	0	0	0.2	0	0	0	0.25	0	0	0	0	0	0	0	0	0.25	0	0.333333	0	0	0	0
N|W⁺	0	0	0	0	0	0	0	0	0	0	0	0	0	0	0	0	0.5	0	1	0	0	0	0	0	0	0
N|Y⁺	0	0	0	0	0.2	0	0	0	0	0.333333	0	0	0	0.333333	0	0	0	0	0	0	0	0	0	0	0	0
N|V⁺	0	0	0	0	0	0	0	0	0.166667	0	0	0	0	0.222222	0	0.142857	0	0.166667	0.166667	0	0	0.125	0.125	0	0	0
N|X⁺	0	0	0	0	0	0	0	0	0	0	0	0	0	0	0	0	0	0	0	0	0	0	0	0	0	0
P|A⁺	0	0	0	0.285714	0.222222	0.166667	0.166667	0.0769231	0.1	0	0	0	0.0909091	0	0.0833333	0	0	0	0	0	0	0	0.166667	0	0	0.166667
P|C⁺	0	0	0	0	0	0	0	0	0	0	0	0	0	0	0	0.333333	0	0.5	0	0	0	0	0	0	0	0
P|D⁺	0	0	0	0.142857	0.25	0	0	0.0769231	0	0	0	0	0	0	0.25	0	0.1	0	0	0	0	0.2	0.25	0	0	0.111111
P|E⁺	0	0	0.125	0.222222	0.125	0	0	0	0	0.0909091	0	0.5	0.25	0	0.166667	0	0	0	0.1	0	0	0.153846	0	0.5	0.166667	0
P|F⁺	0	0	0	0	0	0	0.333333	0	0	0	0	0	0	0	0	0	0	0	0	0	0	0	0.2	0.2	0	0
P|G⁺	0	0	0	0.2	0.1	0.181818	0	0	0	0	0	0	0	0	0	0	0	0.125	0	0.166667	0	0	0	0	0.0909091	0
P|H⁺	0	0	0.5	0	0	0	0	0	0	0	0	0	0	0	0	0	0	0	0.25	0	0.333333	0	0.25	0	0	0
P|I⁺	0	0	0	0	0	0	0	0	0	0	0	0	0.2	0	0.142857	0	0	0	0.111111	0	0	0.0909091	0	0	0	0.125
P|K⁺	0	0.1	0	0	0.142857	0	0	0	0.125	0	0	0	0	0.166667	0.125	0	0	0	0	0	0	0	0.111111	0	0	0
P|L⁺	0	0.181818	0	0	0	0	0.0714286	0	0	0.1	0	0	0	0	0.2	0.166667	0	0	0.142857	0	0	0.142857	0	0	0	0.142857
P|M⁺	0	0	0	0	0	0	0	0	0	0	0	0	0	0.2	0	0	0	0	0	0	0	0	0	0	0	0
P|N⁺	0	0	0	0	0	0	0	0	0.125	0.2	0.2	0	0	0	0.2	0	0	0	0	0.125	0	0	0.2	0.333333	0	0
P|P⁺	0.142857	0.333333	0	0.142857	0.333333	0.166667	0.166667	0.4	0.166667	0	0.5	0.2	0	0	0.2	0.1	0	0	0	0	0	0	0	0	0.166667	0
P|Q⁺	0	0	0	0.333333	0	0	0	0	0	0	0	0	0	0	0	0	0	0.222222	0	0	0	0.166667	0	0.166667	0	0
P|R⁺	0	0	0	0	0	0	0.2	0.0769231	0	0.6	0	0	0	0	0	0.166667	0	0	0	0	0	0	0	0	0	0
P|S⁺	0	0	0	0	0	0	0	0.25	0	0	0.111111	0.111111	0.142857	0.1	0	0	0.166667	0	0	0	0	0	0.142857	0	0	0.142857
P|T⁺	0.125	0.25	0	0.166667	0.428571	0.166667	0	0	0	0	0.25	0	0.25	0.142857	0.166667	0	0.25	0	0	0.25	0	0	0	0	0	0.142857
P|W⁺	0	0	0	0	1	0	0	0	0	0	0	0	0	0	0	0	0	0	0	0	0	0	0	0	0	0
P|Y⁺	0	0	0	0	0.2	0.25	0	0	0	0	0	0	0	0	0	0.2	0	0	0	0	0	0	0	0	0	0
P|V⁺	0	0.25	0.125	0	0	0	0	0	0.166667	0	0	0.125	0	0.111111	0	0.142857	0	0	0	0	0.2	0	0.125	0	0	0
P|X⁺	0	0	0	0	0	0	0	0	0	0	0	0	0	0	0	0	0	0	0	0	0	0	0	0	0	0
Q|A⁺	0	0.111111	0.0909091	0.142857	0.222222	0	0	0.0769231	0	0	0	0	0	0	0.166667	0	0	0	0	0.111111	0.222222	0	0	0	0.272727	0
Q|C⁺	0	0	0	0	0	0	0	0	0	0	0	0	0	0	0.166667	0	0	0	0	0	0	0	0	0	0	0
Q|D⁺	0	0	0	0	0	0.142857	0	0	0	0	0.25	0.166667	0	0	0	0	0.2	0.142857	0.333333	0	0	0	0	0	0	0
Q|E⁺	0	0.166667	0	0.111111	0	0	0	0	0	0	0.125	0.5	0	0.166667	0	0.142857	0	0.111111	0	0	0	0	0.25	0	0	0
Q|F⁺	0	0	0	0	0	0	0	0	0	0	0	0	0	0	0	0.285714	0	0	0	0	0	0	0.2	0.2	0	0
Q|G⁺	0.333333	0	0	0	0	0	0	0	0	0	0	0	0	0	0	0	0	0	0	0	0	0	0	0	0	0
Q|H⁺	0	1	0	0	0	0	0	0	0	0	0	0	0	0	0	0	0	0	0.25	0	0	0	0	0	0	0
Q|I⁺	0	0	0	0	0	0	0	0	0	0	0.2	0.166667	0	0	0	0	0.25	0	0	0	0	0	0	0	0	0
Q|K⁺	0	0.1	0	0	0	0	0.1	0	0	0	0	0	0	0	0.125	0	0.0769231	0	0	0.142857	0	0	0	0.333333	0	0
Q|L⁺	0.111111	0	0.111111	0.142857	0	0	0.0714286	0	0	0	0	0.111111	0.153846	0	0	0	0.166667	0	0.142857	0	0.25	0	0	0.125	0	0
Q|M⁺	0	0	0.333333	0	0	0	0	0	0	0	1	0	0	0	0	0	0	0	0	0	0	0	0.25	0	0.25	0
Q|N⁺	0	0	0	0.2	0	0	0	0	0.125	0	0	0	0	0.166667	0.2	0	0.125	0	0	0.125	0	0	0.2	0	0	0
Q|P⁺	0	0	0	0	0	0	0.166667	0.2	0.166667	0	0	0	0	0	0	0	0	0	0	0	0	0	0.333333	0	0	0
Q|Q⁺	0.166667	0	0	0	0	0	0	0	0	0.25	0	0	0	0.142857	0	0.2	0	0	0	0	0	0	0	0	0	0
Q|R⁺	0	0	0	0	0	0	0.1	0	0	0	0	0	0.166667	0	0	0	0	0	0	0	0	0	0	0	0	0.181818
Q|S⁺	0	0	0	0	0	0	0	0	0	0	0	0	0	0.1	0	0.222222	0.5	0	0	0.166667	0.0833333	0.2	0	0	0	0.142857
Q|T⁺	0	0.125	0	0	0.142857	0	0	0	0	0	0	0	0	0	0	0.25	0	0	0	0	0.125	0	0	0	0	0
Q|W⁺	0	0	0	0	0	0	0	0	0	0	0	0	0	0	0	0	0	0	0	0	0	0	0	0	0	0
Q|Y⁺	0	0	0.166667	0	0	0	0	0	0	0	0	0	0	0	0	0	0	0	0	0	0	0.2	0	0	0	0
Q|V⁺	0	0.25	0	0.0714286	0	0	0	0	0	0	0	0	0.2	0	0	0	0	0	0	0.0909091	0.1	0.125	0	0	0	0
Q|X⁺	0	0	0	0	0	0	0	0	0	0	0	0	0	0	0	0	0	0	0	0	0	0	0	0	0	0
R|A⁺	0	0	0	0	0	0	0.166667	0.0769231	0.1	0	0	0.1875	0	0	0	0	0	0.272727	0	0	0.111111	0	0	0.166667	0.181818	0
R|C⁺	0	0	0	0	0	0	0	0	0.5	0	0	0	0	0	0.166667	0	0	0	0	0	0	0.5	0	0	0	0
R|D⁺	0.285714	0	0.166667	0.142857	0	0	0	0.230769	0	0	0	0	0.25	0	0	0.333333	0	0	0	0	0.0909091	0	0	0.285714	0.142857	0.111111
R|E⁺	0	0.166667	0	0	0	0	0	0	0	0	0.125	0	0	0	0	0.142857	0	0	0	0	0.166667	0.0769231	0	0	0.166667	0
R|F⁺	0	0	0	0.125	0.333333	0	0	0	0.333333	0	0	0	0.2	0	0	0	0	0	0.666667	0	1	0	0	0	0	0
R|G⁺	0	0	0	0	0	0	0.125	0	0.333333	0	0	0	0	0	0.125	0.166667	0	0	0	0	0	0.125	0	0	0.0909091	0
R|H⁺	0.5	0	0	0	0.166667	0	0.5	0	0	0.2	0	0	0	0	0	0	0	0	0	0	0	0	0	0	0	0
R|I⁺	0	0.2	0	0	0	0	0.2	0.333333	0.333333	0	0.2	0	0	0	0	0	0.25	0	0.111111	0.5	0	0	0	0	0	0.125
R|K⁺	0.111111	0.1	0	0	0	0	0	0.142857	0.125	0.0769231	0	0	0	0.166667	0.125	0	0.0769231	0.125	0.1	0.142857	0	0.25	0	0	0	0
R|L⁺	0.111111	0.0909091	0.111111	0	0	0	0.0714286	0.125	0.125	0	0.0714286	0.222222	0	0	0.1	0	0.166667	0	0.142857	0	0	0	0.1	0	0	0.142857
R|M⁺	0	0	0	0	0	0	0	0	0	0	0	0	0	0	0	0	0	0	0	0	0	0	0	0	0	0
R|N⁺	0	0	0	0.2	0	0.142857	0.333333	0.25	0.25	0.2	0	0	0	0	0.2	0	0	0	0	0	0	0	0	0	0	0
R|P⁺	0.142857	0	0	0.0714286	0	0	0	0	0	0.2	0	0	0	0	0	0.1	0.166667	0.333333	0	0	0	0	0	0.125	0	0
R|Q⁺	0	0	0.2	0	0	0	0	0	0	0.25	0	0	0	0	0	0	0	0	0	0	0	0	0	0	0.25	0
R|R⁺	0.2	0	0	0	0	0.111111	0.1	0.0769231	0.2	0	0	0	0	0	0	0	0	0	0.4	0.125	0.333333	0	0	0	0.25	0.0909091
R|S⁺	0	0.142857	0	0	0	0	0	0	0.0714286	0	0.222222	0	0.142857	0.1	0	0	0	0	0.111111	0	0.166667	0	0	0	0.2	0.142857
R|T⁺	0	0	0.1	0	0	0	0.2	0	0	0	0	0	0	0	0	0	0	0	0	0	0	0	0.111111	0	0	0
R|W⁺	0	0	0	0	0	0	0	0	0	0	0	0	0	0	0	0	0	0	0	0	0	0	1	0	0	0
R|Y⁺	0.25	0	0.166667	0	0	0	0	0	0	0	0	0	0	0	0	0	0	0	0	0	0.25	0	0	0	1	0
R|V⁺	0	0	0	0.0714286	0.125	0	0.1	0	0	0	0	0	0	0	0.1	0	0	0	0	0	0.1	0	0.125	0	0.1	0
R|X⁺	0	0	0	0	0	0	0	0	0	0	0	0	0	0	0	0	0	0	0	0	0	0	0	0	0	0
S|A⁺	0	0	0	0	0	0.166667	0	0	0	0.0909091	0.222222	0.0625	0	0	0.166667	0.0833333	0.25	0.0909091	0	0.111111	0	0	0	0.166667	0	0
S|C⁺	0	0.333333	0	0	0	0	0	0.5	0	0	0	0.25	0	0	0	0	0	0	0	0	0	0	0	0	0	0
S|D⁺	0	0	0	0	0.125	0.285714	0	0	0	0.222222	0	0	0.25	0	0.25	0	0	0.142857	0	0	0.181818	0	0	0.142857	0.142857	0
S|E⁺	0	0	0	0	0	0	0	0	0.333333	0	0.25	0	0.25	0	0.166667	0	0	0.111111	0.2	0	0	0.153846	0	0	0	0.1
S|F⁺	0.25	0	0	0	0.333333	0	0	0	0	0	0	0.2	0	0.333333	0.333333	0.142857	0.8	0	0	0.5	0	0	0	0	0	0
S|G⁺	0	0.133333	0	0.2	0	0	0.25	0	0.166667	0.5	0	0	0.142857	0	0	0	0	0.25	0	0	0	0	0.0833333	0	0	0.333333
S|H⁺	0	0	0	0	0	0.2	0	0.333333	0	0	0	0	0.25	0	0	0	0.5	0.333333	0	0	0	0	0.25	0	0	0
S|I⁺	0.125	0	0	0	0	0	0	0	0	0	0	0	0	0	0	0	0	0	0.111111	0	0	0.0909091	0.25	0	0.25	0.25
S|K⁺	0	0	0.125	0	0	0	0.1	0	0	0.153846	0	0.142857	0	0	0.125	0.285714	0.0769231	0	0.1	0.142857	0	0.25	0	0	0.111111	0.0833333
S|L⁺	0	0.181818	0	0	0	0	0.0714286	0	0	0.2	0	0.111111	0.230769	0	0	0	0	0	0.142857	0.230769	0	0	0	0	0.111111	0
S|M⁺	0	0	0	0	0.333333	0	0	0	0	0	0	0	0	0	0	0	0	0	0	0	0	1	0	0	0	0
S|N⁺	0	0	0.5	0	0	0	0.333333	0	0	0	0	0.142857	0	0	0	0.333333	0	0	0	0.125	0	0	0	0	0.25	0
S|P⁺	0.142857	0	0.1	0.0714286	0.166667	0	0	0	0	0.4	0.25	0.2	0	0	0	0.1	0	0	0	0.25	0	0	0	0.125	0	0
S|Q⁺	0.166667	0	0	0	0	0	0	0.5	1	0	0	0	0	0	0	0	0	0	0	0	0	0	0	0	0	0
S|R⁺	0	0	0.2	0	0	0	0	0.153846	0	0	0	0	0	0	0	0	0	0	0	0.125	0.333333	0	0	0	0.25	0.181818
S|S⁺	0	0	0	0.2	0.111111	0.166667	0	0	0.0714286	0	0	0.111111	0	0.1	0	0	0	0	0	0	0.166667	0	0	0	0.2	0
S|T⁺	0.125	0	0.1	0	0	0.333333	0	0.5	0	0.333333	0	0	0	0	0.166667	0	0	0	0.166667	0	0	0.333333	0.111111	0.25	0	0.142857
S|W⁺	0	0	0	0	0	0	0	0	0	0	0	0	0	0	0	0	0	0	0	0	0	0.5	0	0	0	0
S|Y⁺	0.25	0	0	0	0	0	0	0	0	0	0	0.25	0	0	0	0	0	0	0	0.25	0	0	0	0	0	0
S|V⁺	0.181818	0.25	0.125	0	0	0.333333	0.1	0.166667	0	0	0.111111	0	0.2	0.222222	0.2	0	0	0.25	0	0.181818	0	0	0	0.0833333	0	0.2
S|X⁺	0	0	0	0	0	0	0	0	0	0	0	0	0	0	0	0	0	0	0	0	0	0	0	0	0	0
T|A⁺	0.166667	0.222222	0	0.142857	0	0	0	0.153846	0	0.0909091	0	0	0.181818	0	0	0.0833333	0	0	0	0	0	0	0	0	0	0
T|C⁺	0	0	0	0	0	0	0	0	0	0	0	0	0.5	0	0	0	0	0	0	1	0	0.5	0	0	0.5	0
T|D⁺	0.285714	0.333333	0.166667	0.285714	0.125	0	0.333333	0	0	0	0	0	0	0	0	0	0	0	0	0	0.0909091	0	0	0.142857	0.142857	0
T|E⁺	0	0	0	0	0	0.125	0	0	0	0	0	0	0	0	0.166667	0	0	0	0	0	0	0.0769231	0	0.166667	0	0
T|F⁺	0	0	0	0.125	0	0	0	0.25	0	0	0	0	0.2	0	0	0	0	0	0	0	0	0	0.2	0	0.5	0
T|G⁺	0	0.0666667	0	0.2	0.1	0.0909091	0.125	0	0	0.25	0.25	0	0.0714286	0.111111	0.125	0	0	0.125	0.25	0.166667	0	0.125	0.0833333	0	0	0
T|H⁺	0	0	0	0	0	0	0	0	0	0	0	0	0	0	0	0	0	0.333333	0	0	0	0	0	0	0	0
T|I⁺	0	0	0	0	0.166667	0	0	0.166667	0.333333	0	0	0.166667	0	0	0.142857	0	0	0	0	0	0	0	0	0.25	0	0.125
T|K⁺	0.111111	0.1	0	0	0.142857	0.125	0.1	0	0	0	0	0	0	0	0	0	0	0	0	0	0.0769231	0	0.111111	0.166667	0.111111	0
T|L⁺	0	0	0.111111	0	0	0	0	0	0	0	0	0	0.0769231	0.2	0	0	0	0.0909091	0	0.0769231	0	0.142857	0.1	0	0.222222	0.142857
T|M⁺	0	0	0	0	0	0.5	0	0.333333	0	0	0	0	0	0	0	0	0	0	0	0	0	0	0	0	0	0
T|N⁺	0.25	0	0.25	0	0	0.142857	0	0	0	0	0	0	0	0	0	0	0	0	0.333333	0.125	0	0	0	0	0	0
T|P⁺	0	0	0.1	0.142857	0	0.166667	0	0	0	0	0	0	0	0.333333	0	0.3	0	0	0	0.5	0	0.333333	0	0	0	0
T|Q⁺	0	0	0.2	0.333333	0	0	0.5	0	0	0.25	0	0	0	0	0	0	0	0	0	0	0	0.333333	0	0	0	0
T|R⁺	0.2	0.2	0	0	0	0	0	0	0	0	0.2	0	0	0	0.5	0	0	0	0	0	0	0	0	0	0	0
T|S⁺	0	0	0	0.2	0	0	0.142857	0	0.0714286	0	0	0.111111	0	0	0	0	0	0	0	0	0	0.2	0	0	0	0
T|T⁺	0	0.125	0.1	0	0.142857	0	0	0	0	0	0	0.142857	0	0.142857	0	0	0	0	0	0	0.125	0	0	0	0	0
T|W⁺	0	0	0	0	0	0	0	0	0	0	0	0.333333	0	0.333333	0	0	0	0	0	0	0	0	0	0	0	0
T|Y⁺	0.25	0	0	0	0	0.25	0	0	0	0	0	0	0.333333	0	0	0	0	0	0	0	0	0.2	0	0	0	0.333333
T|V⁺	0.0909091	0	0.25	0.0714286	0.125	0	0.1	0	0	0	0	0	0	0	0	0	0	0.25	0	0.181818	0	0	0	0.0833333	0.1	0
T|X⁺	0	0	0	0	0	0	0	0	0	0	0	0	0	0	0	0	0	0	0	0	0	0	0	0	0	0
W|A⁺	0.166667	0	0	0	0	0	0	0	0	0	0	0	0	0.0909091	0.0833333	0	0	0	0	0.111111	0	0	0	0	0	0
W|C⁺	0	0	0	0	0	0	0	0	0	0	0	0	0	0	0	0	0	0	0	0	0	0	0	0	0	0
W|D⁺	0	0	0	0	0	0.142857	0	0	0	0	0	0	0	0	0	0	0	0	0	0	0	0	0	0	0	0
W|E⁺	0.333333	0	0	0	0	0	0	0	0	0	0	0	0	0	0	0	0	0	0	0	0	0	0	0	0	0
W|F⁺	0	0	0	0	0	0	0	0	0	0	0	0	0	0	0	0	0	0	0	0	0	0	0	0	0	0.333333
W|G⁺	0	0	0	0	0	0	0	0	0	0	0	0	0.142857	0	0	0	0	0	0	0	0	0	0	0	0	0
W|H⁺	0.5	0	0	0	0	0	0	0	0	0	0	0	0	0	0	0	0	0	0	0	0	0	0	0	0	0
W|I⁺	0	0	0	0	0	0	0	0	0	0.333333	0	0	0	0	0	0	0	0	0	0	0	0	0	0	0	0
W|K⁺	0	0	0	0	0	0	0	0	0	0.0769231	0	0	0	0	0	0	0	0.125	0	0	0	0	0	0	0	0
W|L⁺	0	0	0	0	0	0	0.0714286	0.125	0	0	0	0	0.0769231	0	0	0	0	0	0	0	0	0	0	0	0	0
W|M⁺	0	0	0	0	0	0	0	0	0	0	0	0	0	0	0	0	0	0	0	0	0	0	0	0	0	0
W|N⁺	0	0	0	0	0	0	0	0	0	0	0	0	0	0	0	0	0	0	0	0.125	0	0	0	0	0	0
W|P⁺	0	0	0	0	0	0	0	0	0.166667	0	0	0	0	0	0	0	0	0	0	0	0	0	0	0	0	0
W|Q⁺	0	0	0	0	0	0	0	0	0	0	0.25	0	0	0	0	0.2	0	0	0	0	0	0	0	0	0	0
W|R⁺	0	0	0	0.333333	0	0	0	0	0	0	0	0	0	0	0	0	0	0	0	0	0	0	0	0	0	0
W|S⁺	0.166667	0	0	0	0	0	0	0	0	0	0	0	0	0	0	0.111111	0	0	0	0	0.0833333	0.2	0	0	0	0
W|T⁺	0	0	0	0	0	0	0	0	0	0	0	0	0	0	0	0	0	0	0	0	0	0	0	0	0	0
W|W⁺	0	0	0	0	0	0	0	0	0	0	0	0	0	0	0	0	0	0	0	0	0	0	0	0	0	0
W|Y⁺	0	0	0	0	0	0	0	0	0	0	0	0	0	0	0	0	0	0	0	0	0	0	0	0	0	0
W|V⁺	0	0	0	0	0	0	0	0	0	0	0	0	0	0	0.1	0	0	0	0	0	0.1	0	0	0	0	0
W|X⁺	0	0	0	0	0	0	0	0	0	0	0	0	0	0	0	0	0	0	0	0	0	0	0	0	0	0
Y|A⁺	0	0	0	0	0	0	0	0	0	0	0	0	0.0909091	0	0	0	0	0	0	0.111111	0.111111	0	0.166667	0	0	0
Y|C⁺	0	0.333333	0	0.333333	0	0	0.333333	0	0	0	0	0	0	0	0	0	0	0	0	0	0	0	0	0	0	0
Y|D⁺	0	0.166667	0	0	0	0	0.333333	0.0769231	0.142857	0.333333	0	0.166667	0	0	0.25	0	0	0	0.333333	0.25	0.0909091	0	0	0	0	0
Y|E⁺	0	0	0	0	0	0	0	0.25	0	0	0	0	0	0	0	0.142857	0	0	0	0.0833333	0	0	0.25	0	0.166667	0
Y|F⁺	0.25	0	0	0.25	0	0	0	0	0	0	0	0	0	0	0	0	0	0.2	0	0	0	0	0	0	0	0
Y|G⁺	0	0.0666667	0	0	0.1	0.0909091	0.125	0	0	0	0	0	0	0.222222	0	0	0	0	0.125	0	0	0	0	0	0.0909091	0
Y|H⁺	0	0	0	0	0	0	0	0	0	0	0	0	0	0	0	0	0	0	0	0	0	0	0	0.333333	0	0
Y|I⁺	0	0	0	0	0	0.25	0	0	0	0	0	0	0	0	0	0	0	0	0.111111	0	0	0	0	0	0	0
Y|K⁺	0	0	0	0	0	0	0	0	0	0	0	0	0	0	0.125	0	0	0	0	0	0	0	0.222222	0	0	0.0833333
Y|L⁺	0	0	0.111111	0.142857	0	0.142857	0.0714286	0	0	0	0	0	0	0	0	0	0	0	0	0	0	0	0	0	0	0.142857
Y|M⁺	0	0	0	0	0	0	0	0	0	0	0	0.5	0	0	0	0	0	0	0	0	0	0	0	0	0	0
Y|N⁺	0	0	0	0	0.333333	0.142857	0	0	0.125	0	0	0	0.166667	0	0	0	0	0	0	0.125	0	0	0	0	0	0
Y|P⁺	0	0	0	0	0	0	0	0	0	0	0.25	0.2	0	0	0.2	0	0	0	0	0	0.333333	0	0	0.125	0	0
Y|Q⁺	0	0	0	0	0	0	0	0	0	0.25	0	0.25	0	0	0.25	0.2	0.142857	0	0	0	0	0	0	0	0	0
Y|R⁺	0	0	0.2	0	0	0.111111	0	0	0	0	0	0	0.166667	0	0	0	0	0	0	0	0	0	0	0	0	0
Y|S⁺	0	0.142857	0	0	0	0	0	0	0	0.166667	0	0.111111	0.142857	0	0	0	0	0	0	0	0.0833333	0	0.142857	0	0	0.142857
Y|T⁺	0	0	0	0	0	0	0	0	0	0	0	0	0	0	0	0	0	0	0	0	0	0.333333	0	0	0	0
Y|W⁺	0	0	0	0	0	0	0	0	0	0	0	0	0	0	0	0	0	0	0	0	0	0	0	0	0	0
Y|Y⁺	0	0	0	0	0	0	0	0	0	0	0	0	0	0	0	0.2	0	1	0	0	0	0	0	0	0	0
Y|V⁺	0	0	0	0.142857	0	0	0	0	0	0	0.222222	0	0	0	0.1	0	0	0	0.166667	0	0.1	0	0	0	0.1	0.2
Y|X⁺	0	0	0	0	0	0	0	0	0	0	0	0	0	0	0	0	0	0	0	0	0	0	0	0	0	0
V|A⁺	0	0	0	0	0.111111	0.166667	0	0.153846	0.1	0.0909091	0.111111	0.125	0	0.181818	0	0.0833333	0	0	0	0.111111	0.111111	0	0	0	0.0909091	0
V|C⁺	0	0	0	0	0	0	0	0	0	0	0	0.25	0	0	0	0	0	0	0	0	0	0	0	0.25	0	0
V|D⁺	0.142857	0	0	0	0.125	0	0	0.0769231	0	0.111111	0	0	0	0.166667	0	0.166667	0	0	0	0.25	0	0	0	0	0	0
V|E⁺	0	0.166667	0	0	0.125	0.125	0.142857	0	0	0	0.125	0	0	0	0	0	0	0.111111	0	0.0833333	0	0.153846	0	0	0	0.1
V|F⁺	0	0	0	0	0	0	0	0	0	0	0	0.4	0	0	0	0	0	0.2	0	0	0	0	0	0	0	0
V|G⁺	0	0.0666667	0.25	0.2	0.1	0	0	0.25	0	0	0.125	0	0.0714286	0	0	0	0.25	0	0.25	0	0	0.125	0.0833333	0.222222	0	0
V|H⁺	0	0	0	0	0	0.2	0	0.333333	0	0.2	0	0	0	0	0.333333	0	0	0	0.25	0	0	0	0	0	0	0
V|I⁺	0.25	0.2	0.5	0.4	0	0	0	0.166667	0	0	0	0	0	0.25	0.142857	0	0	0.333333	0	0	0	0.0909091	0.25	0.25	0	0
V|K⁺	0	0.2	0	0	0.142857	0.125	0	0	0	0.0769231	0	0	0.125	0.166667	0.125	0	0.153846	0.25	0	0	0.230769	0	0.333333	0	0	0.0833333
V|L⁺	0	0	0	0	0.4	0.142857	0	0.125	0	0	0	0	0.0769231	0	0	0.166667	0.166667	0	0	0.230769	0	0.142857	0	0	0.111111	0
V|M⁺	0	0.4	0	0	0	0	0	0.333333	0	0	0	0	0	0	0	0	0	0	0.6	0	0	0	0.25	0.333333	0	0
V|N⁺	0	0.25	0	0.2	0.333333	0.142857	0	0	0.125	0.2	0	0.285714	0	0.166667	0.2	0	0	0	0	0	0.5	0.25	0.2	0	0.25	0.5
V|P⁺	0	0	0	0.0714286	0.166667	0	0	0.2	0	0	0	0	0	0.333333	0	0	0	0	0.25	0	0	0	0.166667	0	0	0.333333
V|Q⁺	0.166667	0	0	0	0	0.25	0	0	0	0	0	0	0.142857	0	0	0	0.142857	0.111111	0	0	0.2	0	0.333333	0.166667	0	0.25
V|R⁺	0	0.2	0.2	0	0.5	0	0.2	0.0769231	0.2	0.2	0	0.333333	0	0	0	0.166667	0.4	0	0	0.25	0	0	0	0.25	0	0
V|S⁺	0	0.142857	0	0	0.111111	0.166667	0.142857	0	0.0714286	0	0	0	0.142857	0	0.25	0.111111	0.333333	0	0.222222	0	0.166667	0	0.142857	0.25	0.2	0
V|T⁺	0	0.125	0.1	0.333333	0.142857	0	0.2	0	0.25	0	0.25	0	0.25	0.142857	0.166667	0.25	0	0	0.166667	0.25	0	0	0.111111	0	0	0.142857
V|W⁺	0	0	0	0	0	0	0	0	0.5	0	0	0	0	0	0	0	0	0	0	0	0	0	0	0	0	0
V|Y⁺	0	0	0	0	0	0	0	0	0	0	0	0.25	0	0	0	0	0.333333	0	0	0	0	0.2	0	0.2	0	0
V|V⁺	0.0909091	0	0	0.0714286	0.25	0	0.1	0	0	0	0	0	0.4	0.222222	0.1	0	0.166667	0	0.166667	0.0909091	0	0.125	0.125	0.0833333	0.1	0
V|X⁺	0	0	0	0	0	0	0	0	0	0	0	0	0	0	0	0	0	0	0	0	0	0	0	0	0	0
X|A⁺	0	0	0	0	0	0	0	0	0	0	0	0	0	0	0	0	0	0	0	0	0	0	0	0	0	0
X|C⁺	0	0	0	0	0	0	0	0	0	0	0	0	0	0	0	0	0	0	0	0	0	0	0	0	0	0
X|D⁺	0	0	0	0	0	0	0	0	0	0	0	0	0	0	0	0	0	0	0	0	0	0	0	0	0	0
X|E⁺	0	0	0	0	0	0	0	0	0	0	0	0	0	0	0	0	0	0	0	0	0	0	0	0	0	0
X|F⁺	0	0	0	0	0	0	0	0	0	0	0	0	0	0	0	0	0	0	0	0	0	0	0	0	0	0
X|G⁺	0	0	0	0	0	0	0	0	0	0	0	0	0	0	0	0	0	0	0	0	0	0	0	0	0	0
X|H⁺	0	0	0	0	0	0	0	0	0	0	0	0	0	0	0.333333	0	0	0	0	0	0	0	0	0	0	0
X|I⁺	0	0	0	0	0	0	0	0	0	0	0	0	0	0	0	0	0	0	0	0	0	0	0	0	0	0
X|K⁺	0	0	0	0	0	0	0	0	0	0	0	0	0	0	0	0	0	0	0.1	0	0	0	0	0	0	0.0833333
X|L⁺	0	0	0	0	0	0	0	0	0	0	0	0	0	0	0	0	0	0	0	0	0	0	0	0	0	0
X|M⁺	0	0	0.333333	0	0	0	0	0	0	0	0	0.5	0	0	0	0	0	0	0	0	0	0	0	0	0	0
X|N⁺	0	0	0	0	0	0	0	0	0	0	0	0	0	0	0	0	0	0	0	0	0	0	0	0	0	0
X|P⁺	0	0	0	0	0	0	0	0	0	0	0	0	0	0	0	0	0	0	0	0	0	0	0	0	0	0
X|Q⁺	0	0	0	0	0	0	0	0	0	0	0	0	0	0	0	0	0	0	0	0	0	0	0	0	0	0
X|R⁺	0	0	0	0	0	0	0	0	0	0	0	0	0	0	0	0	0	0	0	0	0	0	0	0	0	0
X|S⁺	0	0	0	0	0	0	0	0	0	0	0	0	0	0.1	0	0	0	0	0	0	0	0	0	0.25	0	0
X|T⁺	0	0	0	0	0	0	0	0	0	0	0	0	0	0	0	0.25	0	0	0	0	0	0	0	0	0	0
X|W⁺	0	0	0	0	0	0	0	0	0	0	0	0	0	0	0	0	0	0	0	0	0	0	0	0	0	0
X|Y⁺	0	0	0	0	0	0	0	0	0	0	0	0	0	0	0	0	0	0	0	0	0	0	0	0	0	0
X|V⁺	0	0	0	0	0	0	0	0	0	0	0	0	0	0	0	0	0	0	0	0	0	0	0	0	0	0
X|X⁺	1	1	1	1	1	1	1	1	1	1	1	0	0	0	1	1	1	1	1	1	1	1	1	1	1	1

## Sheet: ConditionalFeaturesNegative
	Position: 1	Position: 2	Position: 3	Position: 4	Position: 5	Position: 6	Position: 7	Position: 8	Position: 9	Position: 10	Position: 11	Position: 12	Position: 13	Position: 16	Position: 17	Position: 18	Position: 19	Position: 20	Position: 21	Position: 22	Position: 23	Position: 24	Position: 25	Position: 26	Position: 27	Position: 28
A|A⁻	0.105263	0.0600858	0.12	0.119469	0.0769231	0.083682	0.117021	0.0947867	0.092437	0.0963855	0.107143	0.0755556	0.0590909	0.0923077	0.0727273	0.0789474	0.0714286	0.0845771	0.0976744	0.0681818	0.111607	0.0861244	0.0825243	0.0711111	0.0824742	0.0673077
A|C⁻	0.0769231	0.0588235	0.0793651	0.0769231	0.0652174	0.037037	0.0447761	0.0444444	0.0921053	0.122807	0.0681818	0.0625	0.125	0.0526316	0.0769231	0.0697674	0.0909091	0.0434783	0.0555556	0.1	0.0714286	0.0434783	0.129032	0.0757576	0.0384615	0.0338983
A|D⁻	0.0783133	0.0558659	0.0421053	0.0446927	0.0658683	0.0833333	0.0765306	0.0414508	0.062069	0.0674157	0.0777202	0.0465116	0.0601093	0.0782123	0.0757576	0.100559	0.0315789	0.0248447	0.0685714	0.0457516	0.0894737	0.0729167	0.0846561	0.0718563	0.0944444	0.0506329
A|E⁻	0.0912548	0.0890688	0.0692308	0.0559701	0.0731707	0.0310078	0.0816993	0.0513834	0.0326531	0.0909091	0.112462	0.0823045	0.0750853	0.0613718	0.0666667	0.10453	0.0820189	0.0869565	0.090566	0.0996441	0.0592885	0.0620155	0.0772358	0.06639	0.0748031	0.0627178
A|F⁻	0.120879	0.0673077	0.0943396	0.110169	0.024	0.0827068	0.0625	0.037037	0.0378788	0.0824742	0.0948276	0.0916031	0.029703	0.0594059	0.0352113	0.0849057	0.0306122	0.0701754	0.1	0.0629921	0.0597015	0.0956522	0.0421053	0.0862069	0.0695652	0.115385
A|G⁻	0.119617	0.0319149	0.0775862	0.0555556	0.0518868	0.0858586	0.0765306	0.0572917	0.0555556	0.0753769	0.0552764	0.0666667	0.0646552	0.0891089	0.104762	0.073913	0.0651163	0.0625	0.0507614	0.0871795	0.0456621	0.047619	0.0829268	0.0628272	0.037234	0.0645161
A|H⁻	0.0344828	0.0675676	0.0625	0.0447761	0.0909091	0.0344828	0.0793651	0.0483871	0	0.0689655	0.047619	0.0806452	0.0909091	0.0350877	0.0519481	0.1	0.0142857	0.0175439	0.027027	0.078125	0.0833333	0.0517241	0.037037	0.0119048	0.0519481	0.056338
A|I⁻	0.0384615	0.0653595	0.0805369	0.0595238	0.0802469	0.0636943	0.0984848	0.0375	0.0569948	0.0699301	0.0518519	0.0726257	0.0674847	0.10119	0.0666667	0.0299401	0.0394737	0.0613497	0.0308642	0.08125	0.0774194	0.0638298	0.0684211	0.0463576	0.0632184	0.0596026
A|K⁻	0.0703704	0.0472441	0.0622568	0.070632	0.0848708	0.0351562	0.0689655	0.0588235	0.0472441	0.055336	0.0491228	0.057554	0.0557621	0.0553506	0.0722022	0.084507	0.114625	0.0708661	0.0979021	0.0750853	0.063745	0.109489	0.0871212	0.0501931	0.0901961	0.0674157
A|L⁻	0.0698413	0.0819113	0.0906149	0.0844595	0.0771812	0.0827815	0.0909091	0.0651466	0.0640669	0.0912698	0.0538721	0.0856269	0.0846395	0.0817844	0.0728477	0.0927835	0.0474576	0.10473	0.0528169	0.0730769	0.078853	0.0769231	0.0883392	0.0620155	0.0694981	0.0583942
A|M⁻	0.1125	0.0681818	0.115789	0.111111	0.0519481	0.129032	0.0895522	0.0540541	0.0810811	0.0357143	0.0571429	0.0430108	0.181818	0.0422535	0.0379747	0.0779221	0.0298507	0.0512821	0.136986	0.0405405	0.0508475	0.0131579	0.0606061	0.0689655	0.0285714	0.046875
A|N⁻	0.0569106	0.0616438	0.0487805	0.0403226	0.0567376	0.0465116	0.0466667	0.0166667	0.0737705	0.0940171	0.078125	0.0446429	0.0583333	0.0944882	0.0687023	0.0512821	0.0438596	0.079646	0.0551181	0.0434783	0.0645161	0.0689655	0.0793651	0.0797546	0.0491803	0.0692308
A|P⁻	0.0653595	0.100719	0.0833333	0.0671141	0.0745342	0.0617284	0.048951	0.0810811	0.0709677	0.0506329	0.0842697	0.0647482	0.0633803	0.011976	0.0753425	0.0700637	0.0684932	0.0642857	0.056962	0.0429448	0.0555556	0.0613497	0.057554	0.0432099	0.0567376	0.0479452
A|Q⁻	0.0206897	0.0718563	0.0583942	0.0571429	0.0942029	0.0915033	0.0764706	0.0592105	0.0516129	0.104167	0.0810811	0.05	0.0714286	0.0933333	0.0576923	0.0743243	0.0699301	0.0649351	0.0869565	0.0774194	0.0616438	0.0365854	0.0487805	0.0610687	0.0424242	0.0863309
A|R⁻	0.0542169	0.0419162	0.0592593	0.0821918	0.0470588	0.0666667	0.0650888	0.0301205	0.0592105	0.04	0.084507	0.0740741	0.03125	0.0670732	0.0848485	0.0379747	0.0362319	0.0701754	0.0596026	0.0628931	0.0813953	0.0759494	0.0727273	0.0641026	0.0584416	0.0472973
A|S⁻	0.106667	0.0660377	0.0707071	0.0700935	0.113514	0.071066	0.0619048	0.0691244	0.0792079	0.0493274	0.0990099	0.0542986	0.0806452	0.0294118	0.0742857	0.0502513	0.0751174	0.04	0.0684932	0.0683761	0.062201	0.037037	0.0530973	0.0466102	0.057377	0.0649351
A|T⁻	0.0709677	0.0635838	0.0526316	0.0718232	0.0645161	0.0443038	0.056962	0.0578035	0.0939597	0.0666667	0.0727273	0.097561	0.08125	0.0797546	0.0897436	0.0722222	0.0718232	0.0462428	0.0324675	0.0658683	0.0576923	0.0440252	0.0584416	0.0411765	0.0625	0.037037
A|W⁻	0.0526316	0.037037	0.03125	0.0416667	0.0857143	0.0714286	0.0588235	0.09375	0.137931	0.0645161	0.115385	0.0666667	0.0540541	0.0645161	0.166667	0	0.0416667	0.125	0	0.107143	0.0322581	0.2	0.0285714	0.12	0.0909091	0.08
A|Y⁻	0.0729167	0.0412371	0.0384615	0.0681818	0.0206186	0.0649351	0.09375	0.0843373	0.0430108	0.0576923	0.0540541	0.012987	0.0632911	0.0543478	0.0288462	0.025641	0.0886076	0.0434783	0.0428571	0.012987	0.0280374	0.05	0.0246914	0.0595238	0.123596	0.0465116
A|V⁻	0.0765306	0.0957447	0.0680628	0.0526316	0.0757576	0.109375	0.0628272	0.0723404	0.11165	0.0755556	0.0730594	0.0883721	0.0693069	0.0619469	0.0609756	0.0845771	0.0492611	0.0708333	0.0730594	0.0845771	0.0379147	0.0471698	0.0720721	0.0878049	0.0613208	0.0631068
A|X⁻	0	0	0	0	0	0	0	0	0	0	0	0	0	0	0	0	0	0	0	0	0	0	0	0	0	0
C|A⁻	0.0191388	0.00858369	0.0222222	0.0132743	0.0226244	0.0041841	0.00531915	0.00473934	0.00420168	0.0321285	0.00446429	0.00888889	0.00454545	0.0153846	0.0136364	0.0175439	0.0210084	0.00995025	0.0139535	0.00454545	0.0133929	0.0287081	0.0339806	0.0177778	0.0257732	0.0240385
C|C⁻	0	0.0392157	0.047619	0	0	0	0.0746269	0.0222222	0.0263158	0.0175439	0	0.046875	0.025	0.0701754	0.0576923	0	0.030303	0.0217391	0	0	0.0357143	0.0217391	0.0322581	0.030303	0.0192308	0.0338983
C|D⁻	0.0240964	0.00558659	0	0.027933	0.0179641	0.00641026	0.0153061	0.00518135	0.0206897	0.0280899	0.0103627	0.0116279	0.0273224	0.0167598	0.0378788	0.027933	0.0421053	0.0248447	0.0342857	0.0196078	0.0157895	0.0104167	0.037037	0.0359281	0.0444444	0.0253165
C|E⁻	0.00760456	0.0121457	0.00384615	0.0149254	0.0162602	0.0116279	0.0163399	0.0158103	0	0.0125392	0.0151976	0.00411523	0.0136519	0.00722022	0.0166667	0.0313589	0.0157729	0.00668896	0.0339623	0.0106762	0.0158103	0.0193798	0.00406504	0.0124481	0.0314961	0.00348432
C|F⁻	0.021978	0.0288462	0.0188679	0.0508475	0.024	0.0300752	0.00892857	0.0185185	0.0151515	0.0103093	0.0172414	0.0305344	0.029703	0.00990099	0	0	0	0.00877193	0.00714286	0	0.00746269	0.0347826	0.0526316	0	0.00869565	0
C|G⁻	0.00478469	0.0159574	0.012931	0.0166667	0.0283019	0.010101	0.00510204	0.0572917	0.0333333	0.0301508	0.0100503	0.0047619	0.0818966	0.00990099	0.0047619	0.026087	0.00930233	0.0192308	0.0253807	0	0.0319635	0.015873	0.0097561	0	0.0265957	0.0276498
C|H⁻	0	0.0405405	0.0125	0.0149254	0.0151515	0.0344828	0.031746	0.016129	0.0151515	0.0114943	0.0634921	0	0.0151515	0.0175439	0.012987	0.02	0.0142857	0	0	0.015625	0	0.0517241	0.0123457	0	0.012987	0.0422535
C|I⁻	0.025641	0.0196078	0.0134228	0.0297619	0.0185185	0.0127389	0.0151515	0.01875	0.0103627	0.013986	0.0148148	0.0167598	0.0184049	0.00595238	0.0166667	0.0299401	0.00657895	0.0368098	0.00617284	0.0125	0.0193548	0.0212766	0.0368421	0.0264901	0.0114943	0.0463576
C|K⁻	0.00740741	0.00787402	0.0077821	0.0148699	0.0147601	0	0.0103448	0.0311419	0.00787402	0.0158103	0.0105263	0.0179856	0.0111524	0.0184502	0	0.0140845	0.0118577	0.015748	0.0174825	0.0170648	0.0119522	0.0328467	0.0189394	0.019305	0.0196078	0.0224719
C|L⁻	0.015873	0.0136519	0.012945	0.0236486	0.0033557	0.0198675	0.00727273	0.0130293	0.0167131	0.031746	0.013468	0.00917431	0.015674	0.0334572	0.00331126	0.0171821	0.0135593	0.0168919	0.0105634	0.0115385	0.0143369	0.025641	0.0212014	0.0116279	0.003861	0.0182482
C|M⁻	0	0	0.0315789	0.0123457	0.025974	0.0107527	0.0149254	0	0	0	0.0142857	0.0107527	0	0.0140845	0.0506329	0.038961	0	0.0128205	0.0136986	0	0.0169492	0.0394737	0	0	0	0.03125
C|N⁻	0.0325203	0.0410959	0.0243902	0.0322581	0.0283688	0.0232558	0.02	0.00833333	0.0163934	0.0512821	0.03125	0.00892857	0.00833333	0.023622	0.0152672	0.025641	0.0175439	0.0265487	0.023622	0.00869565	0.0241935	0.0172414	0.031746	0.0368098	0.0163934	0.0230769
C|P⁻	0.00653595	0.028777	0.025641	0.0134228	0.0310559	0.00617284	0.00699301	0.00675676	0.0129032	0.0253165	0.0337079	0.00719424	0.00704225	0.011976	0.0136986	0.00636943	0.0205479	0.0142857	0.0126582	0	0	0.0122699	0.0143885	0.0185185	0.0212766	0.0136986
C|Q⁻	0.00689655	0.0239521	0.0364964	0.0142857	0.0217391	0.0196078	0.0235294	0.0197368	0.0322581	0.0138889	0.0135135	0.0214286	0.0178571	0.00666667	0.00641026	0.0135135	0.013986	0.012987	0.0217391	0.0129032	0.0136986	0	0	0.0152672	0.0181818	0.0215827
C|R⁻	0.0120482	0.0179641	0.00740741	0.0205479	0.0235294	0.0166667	0.035503	0.0542169	0.00657895	0.00571429	0.0211268	0.0123457	0.0208333	0.0182927	0.0121212	0	0.00724638	0.00584795	0	0.00628931	0.00581395	0.0253165	0.0242424	0.0192308	0	0.0135135
C|S⁻	0.0177778	0.0141509	0.020202	0.00934579	0.0378378	0.0253807	0.0047619	0.0230415	0.00990099	0.044843	0.0247525	0.0180995	0.016129	0.0147059	0.0114286	0.0201005	0.00938967	0.025	0.0136986	0.0128205	0.0143541	0.00925926	0.0265487	0.0169492	0.0286885	0.017316
C|T⁻	0.0129032	0.0115607	0.0175439	0.0331492	0.0268817	0.0126582	0.0316456	0.0346821	0.0134228	0.0363636	0.0181818	0.0243902	0.01875	0.0122699	0.0192308	0.0222222	0.00552486	0.0231214	0.0194805	0.00598802	0.0192308	0.00628931	0.0324675	0.00588235	0.0113636	0.0123457
C|W⁻	0.0526316	0	0.03125	0	0	0	0.0294118	0.03125	0.0344828	0	0.0384615	0.0333333	0	0	0.0277778	0	0	0	0.0384615	0	0	0.05	0.0285714	0	0.0454545	0
C|Y⁻	0.0104167	0.0206186	0.0128205	0.0113636	0.0206186	0.025974	0.0208333	0.0240964	0.0107527	0.0480769	0.0405405	0.012987	0.0126582	0	0.0192308	0	0.0126582	0.0326087	0	0	0.0280374	0.025	0.0123457	0.0238095	0.0224719	0.0116279
C|V⁻	0.0153061	0.0106383	0.0157068	0.0191388	0.0151515	0.0208333	0.026178	0.00851064	0.0194175	0.00888889	0.0182648	0.00930233	0.0148515	0.0221239	0.0121951	0.0497512	0.0147783	0.0166667	0.00456621	0.00995025	0.00473934	0.00471698	0	0.0195122	0.00943396	0.0242718
C|X⁻	0	0	0	0	0	0	0	0	0	0	0	0	0	0	0	0	0	0	0	0	0	0	0	0	0	0
D|A⁻	0.0478469	0.0515021	0.0533333	0.0221239	0.0497738	0.041841	0.0585106	0.0473934	0.0756303	0.0401606	0.0446429	0.0533333	0.05	0.0269231	0.0727273	0.0657895	0.0462185	0.0547264	0.0418605	0.0545455	0.0401786	0.062201	0.0533981	0.0222222	0.0257732	0.0528846
D|C⁻	0.115385	0.0392157	0.0793651	0.0769231	0.0217391	0.0555556	0.119403	0.155556	0.0394737	0.0350877	0.204545	0.109375	0	0.0175439	0.0576923	0.0930233	0.0606061	0.108696	0.0740741	0.04	0.0357143	0.0652174	0	0.0757576	0.0192308	0.0338983
D|D⁻	0.060241	0.0446927	0.0684211	0.0614525	0.0838323	0.0512821	0.0408163	0.0621762	0.0551724	0.0393258	0.0569948	0.0232558	0.0601093	0.0670391	0.0530303	0.0391061	0.0578947	0.0496894	0.04	0.0522876	0.0368421	0.0729167	0.047619	0.0898204	0.0666667	0.0759494
D|E⁻	0.0684411	0.0688259	0.0653846	0.0485075	0.0609756	0.0465116	0.0424837	0.0513834	0.077551	0.0470219	0.0486322	0.0534979	0.0511945	0.0613718	0.0416667	0.0592334	0.0567823	0.0401338	0.0603774	0.0640569	0.0750988	0.0775194	0.0569106	0.0705394	0.0590551	0.0557491
D|F⁻	0.10989	0.0673077	0.0754717	0.059322	0.064	0.0902256	0.0714286	0.0833333	0.0757576	0.0618557	0.0258621	0.0916031	0.0594059	0.039604	0.056338	0.0754717	0.0204082	0.0350877	0.0428571	0.0787402	0.0447761	0.0608696	0.0526316	0.0344828	0.0347826	0.0769231
D|G⁻	0.0478469	0.037234	0.0301724	0.0611111	0.0707547	0.0454545	0.0102041	0.03125	0.0388889	0.0452261	0.0502513	0.0571429	0.0387931	0.029703	0.0714286	0.0434783	0.0790698	0.0769231	0.0406091	0.0820513	0.0593607	0.0687831	0.0439024	0.0890052	0.0478723	0.0645161
D|H⁻	0.0804598	0.0405405	0.05	0.0746269	0.030303	0.0114943	0.031746	0.0645161	0.0909091	0.045977	0.047619	0.016129	0.0454545	0.0526316	0.025974	0.06	0.0714286	0	0.0675676	0.015625	0.0166667	0.0862069	0.0740741	0.0238095	0.0519481	0.084507
D|I⁻	0.0705128	0.0522876	0.0805369	0.077381	0.0493827	0.0700637	0.0530303	0.04375	0.0414508	0.0699301	0.0518519	0.0614525	0.0613497	0.0357143	0.05	0.0419162	0.0526316	0.0245399	0.0679012	0.08125	0.0580645	0.0638298	0.0473684	0.0662252	0.0689655	0.0794702
D|K⁻	0.062963	0.0590551	0.0544747	0.0483271	0.0442804	0.0625	0.0551724	0.0795848	0.0551181	0.0711462	0.0947368	0.057554	0.0557621	0.0369004	0.0541516	0.0528169	0.0434783	0.0787402	0.048951	0.0580205	0.063745	0.0291971	0.0454545	0.042471	0.0431373	0.0561798
D|L⁻	0.0603175	0.0648464	0.0711974	0.0709459	0.0838926	0.0629139	0.0581818	0.0879479	0.0947075	0.0436508	0.0942761	0.088685	0.0689655	0.0669145	0.0397351	0.0721649	0.0440678	0.0675676	0.0387324	0.0653846	0.0609319	0.0622711	0.0565371	0.0271318	0.046332	0.0693431
D|M⁻	0.05	0.0795455	0.0210526	0.0617284	0.038961	0.0537634	0.0298507	0.0405405	0.0405405	0.0535714	0.0285714	0.0322581	0.0519481	0.056338	0.0379747	0.038961	0	0.0641026	0.0821918	0.0540541	0.0847458	0.0526316	0.030303	0.0517241	0.0571429	0.015625
D|N⁻	0.0162602	0.0479452	0.0406504	0.0645161	0.0496454	0.0310078	0.0133333	0.0666667	0.0327869	0.017094	0.0234375	0.0803571	0.075	0.0314961	0.0916031	0.0512821	0.0350877	0.0176991	0.0472441	0.0695652	0.0806452	0.0344828	0.0396825	0.0552147	0.057377	0.0692308
D|P⁻	0.0261438	0.0143885	0.0448718	0.033557	0.0310559	0.0432099	0.0559441	0.0202703	0.0387097	0.0443038	0.0337079	0.0503597	0.0915493	0.0299401	0.0547945	0.0382166	0.0479452	0.05	0.0506329	0.0429448	0.0493827	0.0245399	0.0359712	0.104938	0.0283688	0.0547945
D|Q⁻	0.0551724	0.0179641	0.0291971	0.1	0.0217391	0.0392157	0.0352941	0.0460526	0.0387097	0.0208333	0.0608108	0.0642857	0.00595238	0.04	0.0384615	0.0810811	0.041958	0.0649351	0.0507246	0.0451613	0.0479452	0.0670732	0.0894309	0.0381679	0.0666667	0.0431655
D|R⁻	0.0722892	0.0359281	0.0518519	0.0684932	0.0764706	0.0555556	0.0650888	0.060241	0.0921053	0.0571429	0.0352113	0.0740741	0.0625	0.0182927	0.0606061	0.0632911	0.0289855	0.0584795	0.0198675	0.0754717	0.0872093	0.0632911	0.0909091	0.0576923	0.038961	0.0540541
D|S⁻	0.0666667	0.0518868	0.0808081	0.0514019	0.0648649	0.0913706	0.052381	0.0921659	0.0643564	0.0313901	0.0346535	0.0542986	0.0537634	0.0490196	0.0857143	0.040201	0.0704225	0.08	0.0502283	0.0512821	0.105263	0.0462963	0.0707965	0.0932203	0.0532787	0.034632
D|T⁻	0.0258065	0.0462428	0.0233918	0.038674	0.0376344	0.056962	0.0443038	0.0346821	0.0469799	0.030303	0.0363636	0.0243902	0.03125	0.0245399	0.0769231	0.0888889	0.0220994	0.0404624	0.0454545	0.0598802	0.0320513	0.0691824	0.0454545	0.0411765	0.0625	0.0432099
D|W⁻	0.0526316	0.0740741	0.03125	0.0833333	0	0.0714286	0.0294118	0.03125	0.0344828	0.0322581	0.0384615	0.0333333	0.0540541	0	0	0.0606061	0.0833333	0.0625	0.0384615	0.0714286	0	0.05	0	0	0	0.04
D|Y⁻	0.0729167	0.0824742	0.0769231	0.0909091	0.123711	0.012987	0.0625	0.0722892	0.0752688	0.0576923	0.0810811	0.103896	0.0253165	0.076087	0.0288462	0.0769231	0.139241	0.0326087	0.0428571	0.0519481	0.046729	0.0375	0.0617284	0.047619	0.0561798	0.0465116
D|V⁻	0.0510204	0.0744681	0.0680628	0.076555	0.030303	0.0208333	0.0575916	0.0595745	0.0242718	0.04	0.0410959	0.0511628	0.0594059	0.0221239	0.0528455	0.0696517	0.0394089	0.0541667	0.0456621	0.0497512	0.0805687	0.0896226	0.045045	0.0536585	0.0566038	0.0631068
D|X⁻	0	0	0	0	0	0	0	0	0	0	0	0	0	0	0	0	0	0	0	0	0	0	0	0	0	0
E|A⁻	0.0813397	0.0901288	0.12	0.119469	0.0769231	0.146444	0.0904255	0.123223	0.0588235	0.0763052	0.0848214	0.128889	0.0545455	0.0538462	0.0772727	0.131579	0.0420168	0.079602	0.0790698	0.0545455	0.0892857	0.0382775	0.11165	0.0933333	0.118557	0.0625
E|C⁻	0.0384615	0.0980392	0.0952381	0.107692	0.152174	0.0555556	0.0746269	0.0222222	0.144737	0.0350877	0.0227273	0.21875	0.05	0.0526316	0.0384615	0.162791	0.0757576	0.0434783	0.037037	0.08	0	0.0652174	0.0322581	0.0606061	0.0384615	0.0847458
E|D⁻	0.0722892	0.106145	0.0631579	0.0949721	0.0898204	0.0705128	0.0969388	0.108808	0.062069	0.0786517	0.0777202	0.110465	0.0983607	0.0558659	0.0984848	0.0726257	0.121053	0.118012	0.0914286	0.0718954	0.0947368	0.0885417	0.037037	0.0718563	0.0777778	0.101266
E|E⁻	0.0988593	0.101215	0.103846	0.0783582	0.101626	0.135659	0.114379	0.102767	0.0857143	0.0846395	0.12462	0.127572	0.0750853	0.119134	0.104167	0.114983	0.132492	0.107023	0.0603774	0.0925267	0.083004	0.104651	0.105691	0.0871369	0.106299	0.097561
E|F⁻	0.0769231	0.0961538	0.0566038	0.0423729	0.088	0.0601504	0.0892857	0.0833333	0.0606061	0.0412371	0.12931	0.0381679	0.0990099	0.108911	0.056338	0.160377	0.0918367	0.0964912	0.0857143	0.0866142	0.0970149	0.0869565	0.0842105	0.0603448	0.0608696	0.0673077
E|G⁻	0.0478469	0.0691489	0.0603448	0.0944444	0.0424528	0.0858586	0.0867347	0.0677083	0.0611111	0.080402	0.0552764	0.0857143	0.0818966	0.0742574	0.0666667	0.0608696	0.134884	0.0673077	0.0558376	0.0615385	0.0776256	0.0529101	0.0634146	0.0680628	0.138298	0.0921659
E|H⁻	0.0689655	0.135135	0.0375	0.104478	0.030303	0.0574713	0.0634921	0.129032	0.136364	0.114943	0.15873	0.0967742	0.121212	0.0526316	0.012987	0.04	0.1	0.0526316	0.027027	0.09375	0.05	0.0689655	0.0617284	0.0595238	0.0909091	0.0985915
E|I⁻	0.0769231	0.0784314	0.0872483	0.077381	0.0740741	0.0828025	0.0757576	0.075	0.0880829	0.0769231	0.111111	0.0949721	0.0981595	0.0595238	0.0888889	0.0958084	0.0789474	0.0920245	0.104938	0.0875	0.0645161	0.0585106	0.0473684	0.0993377	0.0747126	0.0529801
E|K⁻	0.1	0.0905512	0.116732	0.0780669	0.151292	0.0703125	0.106897	0.114187	0.0984252	0.0750988	0.154386	0.100719	0.0855019	0.0664207	0.115523	0.109155	0.0948617	0.0866142	0.108392	0.0682594	0.0836653	0.0656934	0.094697	0.104247	0.0784314	0.0861423
E|L⁻	0.0793651	0.105802	0.0614887	0.101351	0.0771812	0.0662252	0.0836364	0.110749	0.0779944	0.0992063	0.104377	0.131498	0.0689655	0.0594796	0.089404	0.0756014	0.0711864	0.0777027	0.112676	0.0846154	0.078853	0.0989011	0.0424028	0.0930233	0.0888031	0.080292
E|M⁻	0.075	0.102273	0.0631579	0.0617284	0.12987	0.0645161	0.0895522	0.108108	0.121622	0.0892857	0.0857143	0.0860215	0.103896	0.0704225	0.0886076	0.103896	0.0447761	0.025641	0.0684932	0.121622	0.0847458	0.0526316	0.106061	0.0862069	0.0857143	0.125
E|N⁻	0.121951	0.0616438	0.0894309	0.0887097	0.0992908	0.0775194	0.1	0.0833333	0.0737705	0.119658	0.0625	0.151786	0.15	0.0551181	0.0916031	0.0769231	0.0526316	0.0884956	0.102362	0.121739	0.0645161	0.0775862	0.0555556	0.0736196	0.106557	0.0769231
E|P⁻	0.0457516	0.0791367	0.0641026	0.0671141	0.0248447	0.0308642	0.034965	0.0675676	0.0516129	0.0253165	0.0674157	0.0647482	0.0492958	0.131737	0.0890411	0.0828025	0.0890411	0.0714286	0.0949367	0.0490798	0.0864198	0.0981595	0.107914	0.0740741	0.141844	0.0753425
E|Q⁻	0.117241	0.0718563	0.10219	0.0714286	0.0797101	0.0915033	0.0411765	0.0986842	0.103226	0.0555556	0.121622	0.128571	0.0595238	0.06	0.0961538	0.108108	0.111888	0.0779221	0.144928	0.103226	0.0890411	0.0792683	0.0731707	0.129771	0.0848485	0.057554
E|R⁻	0.0662651	0.0778443	0.0814815	0.0890411	0.111765	0.0611111	0.100592	0.108434	0.0789474	0.0685714	0.105634	0.0925926	0.0677083	0.0487805	0.0727273	0.120253	0.0724638	0.0935673	0.0927152	0.081761	0.0755814	0.101266	0.0545455	0.0512821	0.038961	0.0405405
E|S⁻	0.0488889	0.0660377	0.0353535	0.0607477	0.0540541	0.035533	0.0571429	0.0691244	0.0643564	0.0807175	0.0643564	0.0316742	0.0645161	0.107843	0.0742857	0.100503	0.122066	0.065	0.109589	0.0811966	0.0669856	0.0648148	0.10177	0.0677966	0.0819672	0.0822511
E|T⁻	0.0516129	0.0520231	0.0467836	0.0773481	0.0591398	0.0822785	0.056962	0.0867052	0.0671141	0.0606061	0.0909091	0.0731707	0.04375	0.0674847	0.0705128	0.0888889	0.0939227	0.109827	0.0844156	0.0898204	0.102564	0.0880503	0.0844156	0.0588235	0.0681818	0.0617284
E|W⁻	0.0526316	0.0740741	0.0625	0	0.0857143	0.0357143	0.0882353	0.0625	0.0689655	0.0645161	0.0384615	0.0333333	0.027027	0	0.111111	0.0909091	0.0416667	0.09375	0.0769231	0	0.0322581	0.05	0.114286	0.16	0	0.04
E|Y⁻	0.104167	0.0309278	0.0641026	0.136364	0.0618557	0.012987	0.0625	0.13253	0.0752688	0.0769231	0.121622	0.103896	0.0379747	0.0978261	0.153846	0.128205	0.0886076	0.108696	0.0428571	0.0779221	0.0934579	0.075	0.0864198	0.0595238	0.101124	0.0697674
E|V⁻	0.0816327	0.0638298	0.0837696	0.0334928	0.0909091	0.0677083	0.0366492	0.0808511	0.0679612	0.0755556	0.0913242	0.111628	0.0594059	0.0619469	0.117886	0.0895522	0.08867	0.0541667	0.0730594	0.0746269	0.0900474	0.0849057	0.0765766	0.0780488	0.117925	0.0825243
E|X⁻	0	0	0	0	0	0	0	0	0	0	0	0	0	0	0	0	0	0	0	0	0	0	0	0	0	0
F|A⁻	0.0334928	0.0300429	0.0177778	0.0265487	0.040724	0.0460251	0.0638298	0.028436	0.0546218	0.0401606	0.0357143	0.04	0.0409091	0.0769231	0.0227273	0.0263158	0.0504202	0.0447761	0.0325581	0.0636364	0.0223214	0.0334928	0.0728155	0.0533333	0.0257732	0.0384615
F|C⁻	0.0384615	0.0588235	0	0.0461538	0.0217391	0.0185185	0.0447761	0.0888889	0	0	0.0454545	0	0.05	0.0701754	0.0576923	0.0930233	0.030303	0.0652174	0	0.08	0.0714286	0.0434783	0.0806452	0.0606061	0.0769231	0.0677966
F|D⁻	0.060241	0.0223464	0.0421053	0.0335196	0.0538922	0.0512821	0.0204082	0.0259067	0.0275862	0.0561798	0.0310881	0.0174419	0.0491803	0.0335196	0.0530303	0.0893855	0.0578947	0.068323	0.0285714	0.0784314	0.0473684	0.0416667	0.042328	0.0359281	0.05	0.0632911
F|E⁻	0.0190114	0.0364372	0.0153846	0.0335821	0.0487805	0.0348837	0.0457516	0.0158103	0.0244898	0.0470219	0.0334347	0.0246914	0.0273038	0.0361011	0.0416667	0.0209059	0.0283912	0.0468227	0.0339623	0.0427046	0.0316206	0.0348837	0.0325203	0.0165975	0.0275591	0.0487805
F|F⁻	0.032967	0.0192308	0.0377358	0.0423729	0.016	0.037594	0.0625	0.037037	0.0454545	0.0824742	0.00862069	0.0229008	0.128713	0.029703	0.0211268	0.0471698	0.0408163	0.0789474	0.0142857	0.0393701	0.0447761	0.0173913	0.0210526	0.0344828	0.0434783	0.0288462
F|G⁻	0.0526316	0.0425532	0.0431034	0.0166667	0.0424528	0.040404	0.0510204	0.046875	0.0388889	0.0502513	0.0351759	0.0333333	0.0258621	0.0594059	0.0380952	0.0391304	0.0372093	0.0673077	0.0456853	0.0358974	0.0319635	0.026455	0.0536585	0.026178	0.0319149	0.0414747
F|H⁻	0.0344828	0.027027	0.05	0.0149254	0.0454545	0.045977	0.031746	0.0322581	0.0454545	0.0114943	0.031746	0.0322581	0.0151515	0.0175439	0.0779221	0.06	0	0.0350877	0.027027	0.0625	0.0333333	0.0344828	0.0246914	0	0.0519481	0.0704225
F|I⁻	0.0384615	0.0130719	0.0268456	0.0297619	0.0308642	0.0636943	0.0227273	0.04375	0.0621762	0.034965	0.0444444	0.0726257	0.0490798	0.0416667	0.05	0.011976	0.0263158	0.0245399	0.0555556	0.025	0.0387097	0.0159574	0.0736842	0.0596026	0.0517241	0.0198675
F|K⁻	0.0111111	0.019685	0.0350195	0.0223048	0.0295203	0.0273438	0.0517241	0.017301	0.019685	0.0316206	0.0280702	0.0179856	0.0260223	0.0405904	0.032491	0.0316901	0.027668	0.019685	0.034965	0.0341297	0.0199203	0.0218978	0.0189394	0.030888	0.027451	0.0486891
F|L⁻	0.0412698	0.0375427	0.0226537	0.0168919	0.0302013	0.0298013	0.0436364	0.029316	0.0278552	0.015873	0.030303	0.0336391	0.0407524	0.0557621	0.0331126	0.024055	0.0372881	0.0202703	0.0352113	0.0153846	0.0430108	0.010989	0.024735	0.0426357	0.042471	0.0547445
F|M⁻	0.025	0.0227273	0.0631579	0.0617284	0.0519481	0.0430108	0.0149254	0.0405405	0.0135135	0.0178571	0.0571429	0.0430108	0.0519481	0.028169	0.0126582	0.012987	0.0149254	0.0128205	0.0273973	0.027027	0	0.0263158	0.030303	0.0344828	0.0285714	0.03125
F|N⁻	0.0487805	0.0342466	0.0569106	0.0403226	0.035461	0.0542636	0.0533333	0.0583333	0.0245902	0.034188	0.0078125	0.0357143	0.0416667	0.0314961	0.0152672	0	0.0701754	0.0707965	0.00787402	0.0608696	0.016129	0.0258621	0.0238095	0.0429448	0.0163934	0.0230769
F|P⁻	0.0653595	0.0215827	0.025641	0.0402685	0.0310559	0.0555556	0.034965	0.0472973	0.0322581	0.0379747	0.0393258	0.0215827	0.0352113	0.0359281	0.0410959	0.0127389	0.0273973	0.0428571	0.0632911	0.0429448	0.0679012	0.0552147	0.028777	0.0308642	0.0141844	0.0479452
F|Q⁻	0.0275862	0.0179641	0.0364964	0.0357143	0.0144928	0.0392157	0.0470588	0.0263158	0.0322581	0.0277778	0.027027	0.0214286	0.0416667	0.0733333	0.0192308	0.00675676	0.027972	0.038961	0.0362319	0.0322581	0.0479452	0.0304878	0.00813008	0.0458015	0.0181818	0.0431655
F|R⁻	0.0361446	0.0538922	0.0296296	0.0205479	0.0470588	0.0222222	0.0118343	0.0301205	0.0394737	0.0342857	0.028169	0.0493827	0.0416667	0.0182927	0.00606061	0.0253165	0.0362319	0.0701754	0.0662252	0.0628931	0.0290698	0.0189873	0.0242424	0.0448718	0.0194805	0.0540541
F|S⁻	0.0533333	0.0424528	0.0555556	0.0420561	0.0216216	0.0507614	0.0285714	0.0368664	0.049505	0.0717489	0.0445545	0.0452489	0.0376344	0.0196078	0.0571429	0.0201005	0.0187793	0.05	0.0502283	0.0470085	0.0478469	0.0462963	0.0265487	0.0381356	0.0245902	0.025974
F|T⁻	0.0193548	0.0115607	0.0233918	0.0662983	0.0268817	0.0379747	0.0379747	0.0404624	0.0201342	0.0424242	0	0.0731707	0.05625	0.0368098	0.0320513	0.0444444	0.0331492	0.0462428	0.0714286	0.0479042	0.025641	0.0377358	0.025974	0.0411765	0.0284091	0.0493827
F|W⁻	0	0.037037	0.09375	0.0833333	0.114286	0.0357143	0.0588235	0.0625	0.0344828	0.129032	0	0	0.0540541	0.0645161	0	0.0606061	0	0	0	0	0	0.05	0	0.08	0.136364	0
F|Y⁻	0	0.0103093	0.025641	0.0227273	0.0412371	0.025974	0.0208333	0.0361446	0.0215054	0.0480769	0.027027	0.0519481	0.0253165	0.0217391	0.0288462	0.0384615	0.0126582	0.0543478	0.0714286	0.038961	0.046729	0.05	0.0493827	0.0119048	0.011236	0.0465116
F|V⁻	0.0306122	0.0159574	0.0209424	0.0382775	0.0505051	0.0208333	0.0575916	0.0468085	0.0291262	0.0355556	0.0273973	0.0418605	0.029703	0.0575221	0.0203252	0.0298507	0.0640394	0.0291667	0.0410959	0.0248756	0.042654	0.0235849	0.0495495	0.0292683	0.0471698	0.0436893
F|X⁻	0	0	0	0	0	0	0	0	0	0	0	0	0	0	0	0	0	0	0	0	0	0	0	0	0	0
G|A⁻	0.062201	0.0600858	0.0666667	0.079646	0.0678733	0.0292887	0.0425532	0.0521327	0.0588235	0.0441767	0.0625	0.0533333	0.0727273	0.0538462	0.0909091	0.0570175	0.0504202	0.0746269	0.0697674	0.0681818	0.0446429	0.0813397	0.0582524	0.04	0.0876289	0.0721154
G|C⁻	0.0192308	0.0588235	0.047619	0.0307692	0	0.0555556	0.0597015	0.0666667	0	0.0175439	0.0227273	0.078125	0	0.0526316	0.0961538	0.0232558	0.106061	0	0.0740741	0.3	0.0714286	0.0652174	0.0967742	0.121212	0.0384615	0.20339
G|D⁻	0.0903614	0.0837989	0.0631579	0.0614525	0.0598802	0.0448718	0.0714286	0.0414508	0.0413793	0.0393258	0.0569948	0.0523256	0.0819672	0.0949721	0.0909091	0.0670391	0.0578947	0.0745342	0.0628571	0.0784314	0.0736842	0.0416667	0.031746	0.0658683	0.0833333	0.0316456
G|E⁻	0.0570342	0.0566802	0.0576923	0.119403	0.0406504	0.0503876	0.0588235	0.0592885	0.044898	0.0721003	0.0547112	0.0493827	0.0989761	0.0577617	0.0541667	0.0557491	0.0347003	0.0535117	0.0528302	0.0569395	0.0474308	0.0348837	0.0650407	0.0456432	0.0669291	0.0383275
G|F⁻	0.0549451	0.0288462	0.0849057	0.0762712	0.056	0.0902256	0.0714286	0.0648148	0.0833333	0.0824742	0.112069	0.0839695	0.0594059	0.138614	0.0704225	0.0754717	0.132653	0.0263158	0.0714286	0.102362	0.0820896	0.0521739	0.0526316	0.0172414	0.0434783	0.115385
G|G⁻	0.0430622	0.111702	0.0948276	0.111111	0.0613208	0.0757576	0.0918367	0.0885417	0.0722222	0.0603015	0.0603015	0.0666667	0.0344828	0.0742574	0.0761905	0.0826087	0.0372093	0.0817308	0.0761421	0.0769231	0.0639269	0.0740741	0.0439024	0.0890052	0.0904255	0.0599078
G|H⁻	0.0229885	0.0405405	0.025	0.0298507	0.0757576	0.0229885	0.031746	0.016129	0.0454545	0.0229885	0.0793651	0.0645161	0.030303	0.0877193	0.116883	0.06	0.114286	0.0350877	0.0540541	0.046875	0.0666667	0.103448	0.0864198	0.0357143	0.116883	0.084507
G|I⁻	0.0641026	0.0718954	0.0671141	0.0833333	0.0740741	0.0700637	0.0454545	0.0875	0.0518135	0.0769231	0.0666667	0.0949721	0.0613497	0.077381	0.0611111	0.0838323	0.111842	0.0429448	0.0432099	0.06875	0.0516129	0.0691489	0.0736842	0.0529801	0.0402299	0.0264901
G|K⁻	0.133333	0.0314961	0.0544747	0.0892193	0.0479705	0.0703125	0.0724138	0.0553633	0.0944882	0.0513834	0.0526316	0.057554	0.070632	0.0738007	0.0649819	0.0809859	0.055336	0.0511811	0.0524476	0.0580205	0.059761	0.0510949	0.0530303	0.0501931	0.0941176	0.0449438
G|L⁻	0.0793651	0.0784983	0.0647249	0.0506757	0.0604027	0.0761589	0.04	0.0781759	0.0640669	0.0515873	0.0740741	0.0519878	0.0470219	0.0371747	0.089404	0.0756014	0.0542373	0.0540541	0.0422535	0.0769231	0.046595	0.0805861	0.0777385	0.0465116	0.0656371	0.0620438
G|M⁻	0.0875	0.0681818	0.0526316	0.0617284	0.038961	0.0860215	0.0447761	0.0810811	0.0405405	0	0.0142857	0.0860215	0.012987	0.0422535	0.0759494	0.0519481	0.104478	0.0769231	0.0684932	0.0540541	0.0847458	0.0921053	0.0757576	0.0517241	0.0714286	0.0625
G|N⁻	0.0650407	0.0616438	0.0487805	0.0483871	0.0780142	0.0697674	0.06	0.025	0.0409836	0.034188	0.0546875	0.0803571	0.0416667	0.0787402	0.0687023	0.0683761	0.0701754	0.0707965	0.0708661	0.0521739	0.0645161	0.103448	0.0793651	0.0674847	0.057377	0.0538462
G|P⁻	0.0457516	0.0215827	0.0512821	0.0268456	0.0496894	0.0493827	0.0699301	0.0405405	0.0516129	0.0696203	0.0449438	0.0503597	0.0492958	0.0778443	0.10274	0.0636943	0.0821918	0.0571429	0.0506329	0.0797546	0.0987654	0.0306748	0.0359712	0.0555556	0.0425532	0.0684932
G|Q⁻	0.0689655	0.0479042	0.0218978	0.0714286	0.0434783	0.0588235	0.0235294	0.0789474	0.0580645	0.0763889	0.0472973	0.0642857	0.0654762	0.0333333	0.0512821	0.0608108	0.0839161	0.0714286	0.00724638	0.0451613	0.0547945	0.0609756	0.0650407	0.0381679	0.0666667	0.0431655
G|R⁻	0.0662651	0.0718563	0.0666667	0.0753425	0.0411765	0.0888889	0.0710059	0.0301205	0.0394737	0.0742857	0.0492958	0.0493827	0.0729167	0.0670732	0.0666667	0.0443038	0.057971	0.0760234	0.0596026	0.0377358	0.0697674	0.0886076	0.0545455	0.0512821	0.0454545	0.0608108
G|S⁻	0.0577778	0.0754717	0.0656566	0.0934579	0.0648649	0.0964467	0.047619	0.0506912	0.0742574	0.0627803	0.0792079	0.0678733	0.0806452	0.0637255	0.0857143	0.0703518	0.0657277	0.105	0.0821918	0.0769231	0.0478469	0.0694444	0.0707965	0.101695	0.0942623	0.0822511
G|T⁻	0.083871	0.0693642	0.0409357	0.0165746	0.0591398	0.056962	0.0886076	0.0520231	0.0872483	0.0424242	0.0848485	0.054878	0.06875	0.0674847	0.0384615	0.0833333	0.0497238	0.0578035	0.103896	0.0718563	0.0576923	0.0566038	0.0519481	0.111765	0.0511364	0.0864198
G|W⁻	0.105263	0.148148	0.03125	0.125	0.0285714	0.142857	0.0882353	0	0.0344828	0	0.0384615	0.1	0.135135	0.0645161	0.0555556	0.030303	0	0.0625	0.0769231	0.107143	0.0967742	0	0.0571429	0.04	0	0
G|Y⁻	0.0833333	0.0618557	0.0384615	0.0795455	0.0206186	0.0779221	0.0416667	0.0963855	0.0322581	0.0288462	0.0405405	0.0519481	0.0759494	0.0326087	0.0480769	0.0769231	0.0632911	0.0652174	0.114286	0.0779221	0.0654206	0.125	0.0493827	0.0595238	0.0786517	0.0697674
G|V⁻	0.0612245	0.0957447	0.0575916	0.076555	0.0808081	0.0677083	0.0994764	0.0851064	0.0679612	0.0711111	0.0684932	0.0465116	0.0742574	0.0530973	0.0487805	0.0497512	0.0788177	0.0458333	0.0547945	0.0348259	0.0379147	0.0518868	0.0585586	0.0439024	0.0566038	0.0728155
G|X⁻	0	0	0	0	0	0	0	0	0	0	0	0	0	0	0	0	0	0	0	0	0	0	0	0	0	0
H|A⁻	0.0239234	0.0171674	0.0311111	0.0176991	0.0180995	0.0251046	0.0265957	0.0331754	0.0168067	0.0281124	0.0178571	0.0133333	0.0227273	0.0192308	0.0272727	0.0263158	0.0252101	0.00995025	0.027907	0.0181818	0.0178571	0.00478469	0.0291262	0.0266667	0.0206186	0.0144231
H|C⁻	0.0192308	0.0392157	0.031746	0.0461538	0.0217391	0.037037	0.0149254	0	0.0131579	0	0.0454545	0	0	0.0350877	0	0.0232558	0.030303	0.0652174	0.0185185	0.02	0	0.0217391	0.0322581	0.0151515	0.0192308	0.0169492
H|D⁻	0.0240964	0.0167598	0.00526316	0.0223464	0.00598802	0.0128205	0.0204082	0.015544	0.00689655	0.0280899	0.00518135	0.0174419	0	0.0111732	0.00757576	0.0223464	0.0210526	0.0124224	0.0171429	0.0196078	0.0105263	0.03125	0.010582	0.0479042	0.0166667	0.0189873
H|E⁻	0.0152091	0.0161943	0.0230769	0.00746269	0.0162602	0.00387597	0.0196078	0.0197628	0.00816327	0.015674	0.0151976	0.0164609	0.0136519	0.0216606	0.00833333	0.0278746	0.0189274	0.0301003	0.0301887	0.0284698	0.0118577	0.0271318	0.0203252	0.0207469	0.019685	0.0209059
H|F⁻	0.021978	0.00961538	0.0377358	0.0423729	0.04	0.0225564	0.0357143	0.00925926	0.0227273	0.0309278	0.0172414	0.0229008	0.019802	0.019802	0.0140845	0.0188679	0.0204082	0	0.0214286	0.015748	0.0298507	0.0608696	0	0.00862069	0.026087	0.00961538
H|G⁻	0.0239234	0.0319149	0.0215517	0.0166667	0.0283019	0.0252525	0.0306122	0.0208333	0.0222222	0.0351759	0.0150754	0.0190476	0.0258621	0.00990099	0	0.026087	0.0139535	0.0240385	0.0203046	0.025641	0.00913242	0.015873	0.0390244	0.0418848	0.0319149	0.00921659
H|H⁻	0	0	0.025	0	0.030303	0.0344828	0.031746	0.016129	0.0454545	0.0229885	0.047619	0.016129	0.030303	0.0175439	0.025974	0	0.0285714	0.0877193	0.0135135	0.015625	0.0333333	0	0.0493827	0.0357143	0.012987	0.0422535
H|I⁻	0.0192308	0.0392157	0.0201342	0.0416667	0.0123457	0.0254777	0.0151515	0.0125	0.0207254	0.013986	0.0148148	0.0223464	0.00613497	0.077381	0.0444444	0.0419162	0.00657895	0.0245399	0.0123457	0.04375	0.0322581	0.0638298	0.0578947	0.0264901	0.0172414	0.0264901
H|K⁻	0.0111111	0.00393701	0.0272374	0.0334572	0.0221402	0.03125	0.0137931	0.0103806	0.011811	0.0118577	0.0175439	0.028777	0.0148699	0.00738007	0.00722022	0.0211268	0.0158103	0.00787402	0.013986	0.00341297	0.00398406	0.0145985	0.0265152	0.00772201	0.0117647	0.011236
H|L⁻	0.031746	0.0136519	0.0291262	0.0168919	0.0234899	0.0165563	0.0254545	0.0162866	0.0139276	0.0198413	0.020202	0.0183486	0.0219436	0.0260223	0.0198675	0.0103093	0.0169492	0.0202703	0.00352113	0.0192308	0.0250896	0.021978	0.00706714	0.0310078	0.03861	0.0182482
H|M⁻	0.0125	0.0227273	0.0105263	0.0246914	0	0	0.0149254	0	0.0135135	0.0178571	0	0.0107527	0.012987	0.028169	0.0253165	0.025974	0.0597015	0.0512821	0	0.027027	0.0338983	0	0.0454545	0.0172414	0.0285714	0.015625
H|N⁻	0.0406504	0.0547945	0.0243902	0.0483871	0.035461	0.0465116	0.0133333	0.05	0.0327869	0.017094	0.03125	0.0178571	0.00833333	0	0.00763359	0.034188	0.0175439	0	0.023622	0.0173913	0.00806452	0.00862069	0.031746	0.0184049	0.0163934	0.0153846
H|P⁻	0.0457516	0.028777	0	0.0201342	0.0186335	0.0123457	0.020979	0.0135135	0.0193548	0.0189873	0.0224719	0.0143885	0.0140845	0.0239521	0.00684932	0.0191083	0.00684932	0.0142857	0.0189873	0.00613497	0.0123457	0.0245399	0.0215827	0	0.035461	0.0205479
H|Q⁻	0.0344828	0.0359281	0.0218978	0.0428571	0.00724638	0.0130719	0.0941176	0.0263158	0.00645161	0.00694444	0.0202703	0.0214286	0.0714286	0.0333333	0.025641	0.00675676	0.013986	0.0194805	0.0217391	0.00645161	0.0342466	0.0243902	0.0162602	0.0305344	0.0242424	0.0215827
H|R⁻	0.0120482	0.0179641	0.0222222	0.0136986	0.0117647	0.0111111	0.00591716	0.0180723	0.0131579	0.0457143	0.0211268	0.0308642	0.0208333	0.0243902	0.0181818	0.0126582	0.0144928	0.00584795	0.0463576	0.00628931	0.00581395	0.0126582	0.0242424	0.0192308	0.038961	0.027027
H|S⁻	0.0222222	0.0283019	0.020202	0.0280374	0.0324324	0.0253807	0.0380952	0.00921659	0.0445545	0.0179372	0.0346535	0.0135747	0.00537634	0.0490196	0.00571429	0.0351759	0.0187793	0.02	0.0456621	0.0299145	0.0287081	0.0509259	0.0176991	0.0338983	0.0245902	0.025974
H|T⁻	0.0322581	0.0867052	0.0175439	0.0165746	0.016129	0.00632911	0.0189873	0.0289017	0.0268456	0.0181818	0.0909091	0.0121951	0.025	0.0429448	0.0128205	0.0111111	0.0165746	0.0520231	0.00649351	0.011976	0.0192308	0.0251572	0.0324675	0.0294118	0.00568182	0.00617284
H|W⁻	0	0.0740741	0.0625	0.0833333	0	0.0357143	0.0588235	0	0.0344828	0.0322581	0.115385	0	0	0.0322581	0	0	0	0.03125	0.0384615	0	0	0	0.0285714	0	0	0.08
H|Y⁻	0.0104167	0.0412371	0.0641026	0.0113636	0.0103093	0.038961	0.0729167	0.0481928	0.0430108	0.0192308	0.0405405	0.038961	0	0.0108696	0.0288462	0.0128205	0.0126582	0.0217391	0	0.025974	0.00934579	0.0125	0.0246914	0.0238095	0.0449438	0.0232558
H|V⁻	0.0102041	0.0319149	0.0209424	0.0334928	0.040404	0.0260417	0.0157068	0.0255319	0.0145631	0.00888889	0.0547945	0.027907	0.029703	0.00442478	0.0162602	0.0248756	0.0147783	0.0416667	0.0136986	0.0248756	0.0331754	0.0330189	0.0405405	0.0243902	0.00943396	0.0145631
H|X⁻	0	0	0	0	0	0	0	0	0	0	0	0	0	0	0	0	0	0	0	0	0	0	0	0	0	0
I|A⁻	0.0478469	0.0386266	0.04	0.039823	0.0452489	0.0585774	0.0691489	0.028436	0.0630252	0.0682731	0.03125	0.0444444	0.0590909	0.05	0.0272727	0.0350877	0.0546218	0.079602	0.0372093	0.0590909	0.0491071	0.062201	0.0436893	0.0666667	0.056701	0.0384615
I|C⁻	0.0576923	0.0588235	0.0793651	0.123077	0.130435	0.0925926	0.0746269	0.0444444	0.0789474	0.0877193	0.0909091	0.015625	0.15	0.0350877	0.0384615	0.0232558	0	0.0434783	0.0925926	0	0.107143	0.0434783	0.0322581	0.030303	0.0192308	0.0508475
I|D⁻	0.0240964	0.0614525	0.0368421	0.0782123	0.0658683	0.025641	0.0408163	0.0414508	0.0551724	0.0449438	0.0725389	0.0639535	0.0437158	0.0893855	0.0530303	0.0670391	0.0526316	0.0621118	0.0514286	0.0588235	0.0578947	0.0885417	0.047619	0.0359281	0.0388889	0.056962
I|E⁻	0.0570342	0.0161943	0.0538462	0.0373134	0.0487805	0.0348837	0.0326797	0.0395257	0.0489796	0.0407524	0.0395137	0.0246914	0.0511945	0.0685921	0.0583333	0.0592334	0.0504732	0.0635452	0.045283	0.0427046	0.0434783	0.0465116	0.0406504	0.0705394	0.0669291	0.0592334
I|F⁻	0.032967	0.0480769	0.0471698	0.0508475	0.056	0.0827068	0.0625	0.101852	0.0378788	0.0618557	0.0603448	0.0534351	0.0594059	0.039604	0.0985915	0.0660377	0.0306122	0.0614035	0.0642857	0.0314961	0.0746269	0.0869565	0.0526316	0.0862069	0.0695652	0.0192308
I|G⁻	0.0430622	0.0478723	0.0344828	0.0388889	0.0377358	0.0505051	0.0408163	0.046875	0.0444444	0.0452261	0.0150754	0.0285714	0.0517241	0.049505	0.0428571	0.0826087	0.0511628	0.0673077	0.0862944	0.0769231	0.0410959	0.0952381	0.0341463	0.026178	0.0531915	0.0552995
I|H⁻	0.252874	0.0540541	0.0125	0.104478	0.0454545	0.0344828	0.0793651	0.0322581	0.0757576	0.241379	0.047619	0.0806452	0.0151515	0.0877193	0.0779221	0.04	0.0857143	0.0350877	0.0540541	0.046875	0.05	0.0172414	0.037037	0.047619	0.025974	0.0422535
I|I⁻	0.0705128	0.0326797	0.0469799	0.0416667	0.037037	0.0636943	0.0378788	0.025	0.0310881	0.0699301	0.0444444	0.0167598	0.0122699	0.0833333	0.0388889	0.0479042	0.0526316	0.0429448	0.0432099	0.05625	0.0451613	0.0425532	0.0526316	0.0794702	0.0574713	0.0529801
I|K⁻	0.0481481	0.0826772	0.0700389	0.0297398	0.0405904	0.046875	0.037931	0.0311419	0.0511811	0.0237154	0.0596491	0.0323741	0.0557621	0.0405904	0.0505415	0.0352113	0.0592885	0.0393701	0.0524476	0.0546075	0.0557769	0.0583942	0.0378788	0.0694981	0.0431373	0.0636704
I|L⁻	0.0539683	0.0273038	0.0550162	0.0506757	0.0604027	0.0529801	0.0690909	0.0390879	0.0389972	0.0515873	0.026936	0.0550459	0.0626959	0.0408922	0.0629139	0.0618557	0.0474576	0.027027	0.056338	0.0576923	0.046595	0.040293	0.0742049	0.0387597	0.0501931	0.0255474
I|M⁻	0.0375	0.0340909	0.0315789	0.0864198	0.012987	0.0322581	0.0149254	0.0405405	0.0405405	0.0714286	0.0142857	0.0430108	0.038961	0	0.0886076	0.038961	0.0597015	0.0384615	0.0136986	0.0135135	0.0508475	0.0657895	0.0454545	0.0862069	0.0285714	0.046875
I|N⁻	0.0406504	0.0547945	0.0569106	0.0645161	0.0496454	0.0542636	0.0666667	0.0333333	0.0491803	0.034188	0.0703125	0.0535714	0.0416667	0.0393701	0.0305344	0.0683761	0.0526316	0.0530973	0.0708661	0.0608696	0.0887097	0.0862069	0.031746	0.0552147	0.0737705	0.0769231
I|P⁻	0.0653595	0.028777	0.0448718	0.0536913	0.0434783	0.037037	0.0559441	0.0472973	0.0516129	0.0253165	0.0617978	0.0359712	0.0492958	0.0479042	0.0273973	0.0382166	0.00684932	0.0571429	0.0189873	0.0184049	0.037037	0.0306748	0.0143885	0.0246914	0.0212766	0.0273973
I|Q⁻	0.0551724	0.0538922	0.0583942	0.0285714	0.057971	0.0522876	0.0470588	0.0394737	0.0709677	0.0763889	0.0405405	0.0142857	0.0714286	0.0733333	0.0833333	0.0405405	0.0629371	0.0519481	0.0507246	0.083871	0.0890411	0.054878	0.0650407	0.0839695	0.0545455	0.0359712
I|R⁻	0.0662651	0.0538922	0.037037	0.0273973	0.0588235	0.0555556	0.100592	0.0542169	0.0657895	0.0628571	0.028169	0.0308642	0.0677083	0.0792683	0.0727273	0.0316456	0.0434783	0.0526316	0.0596026	0.0377358	0.110465	0.056962	0.030303	0.0448718	0.0649351	0.0945946
I|S⁻	0.0488889	0.0566038	0.0252525	0.0560748	0.0594595	0.035533	0.0285714	0.0552995	0.0346535	0.0672646	0.039604	0.0633484	0.0698925	0.0441176	0.0114286	0.0351759	0.0516432	0.035	0.0319635	0.034188	0.0574163	0.0648148	0.0486726	0.0508475	0.0368852	0.025974
I|T⁻	0.0451613	0.0809249	0.0760234	0.038674	0.0591398	0.0696203	0.0253165	0.0346821	0.0671141	0.0545455	0.0424242	0.0487805	0.05	0.0429448	0.0576923	0.0388889	0.0497238	0.0635838	0.038961	0.0299401	0.0705128	0.0943396	0.038961	0.0529412	0.0340909	0.0617284
I|W⁻	0	0	0.0625	0.0416667	0.0285714	0.0714286	0.0294118	0.03125	0.0344828	0.0322581	0.0384615	0.0666667	0.0810811	0.0322581	0.0555556	0	0.125	0	0	0.107143	0	0.05	0.0571429	0	0	0.04
I|Y⁻	0.0104167	0.0721649	0.0897436	0.0227273	0.0618557	0.0519481	0.0416667	0.0240964	0.0645161	0.125	0.0405405	0.0519481	0.0632911	0.0543478	0.0576923	0.0384615	0.0886076	0.0434783	0.0571429	0.025974	0.0373832	0.0125	0.0987654	0.0833333	0.0337079	0.0465116
I|V⁻	0.0510204	0.0585106	0.026178	0.0239234	0.0707071	0.0520833	0.0366492	0.0382979	0.0291262	0.0577778	0.0502283	0.0418605	0.0594059	0.0707965	0.0406504	0.0248756	0.0541872	0.0458333	0.0547945	0.0547264	0.0805687	0.0613208	0.0720721	0.0536585	0.0471698	0.0582524
I|X⁻	0	0	0	0	0	0	0	0	0	0	0	0	0	0	0	0	0	0	0	0	0	0	0	0	0	0
K|A⁻	0.100478	0.11588	0.0844444	0.0840708	0.108597	0.0794979	0.0851064	0.07109	0.0798319	0.11245	0.09375	0.124444	0.140909	0.119231	0.0681818	0.0745614	0.0546218	0.0597015	0.0697674	0.0772727	0.0714286	0.105263	0.0436893	0.0755556	0.0721649	0.0721154
K|C⁻	0.0192308	0.0784314	0.0634921	0.0769231	0.0217391	0.0925926	0.0895522	0	0.105263	0.0526316	0.0909091	0.046875	0.075	0.0526316	0.0192308	0.0697674	0.0151515	0.0217391	0.0185185	0.02	0.107143	0.0434783	0.0483871	0	0.0576923	0.0169492
K|D⁻	0.0722892	0.0949721	0.0631579	0.0837989	0.0658683	0.0961538	0.102041	0.0880829	0.117241	0.0842697	0.0725389	0.122093	0.0546448	0.0446927	0.151515	0.0949721	0.0578947	0.0745342	0.102857	0.0653595	0.0842105	0.0625	0.0793651	0.107784	0.0388889	0.0632911
K|E⁻	0.0836502	0.0647773	0.107692	0.0746269	0.0731707	0.0968992	0.0816993	0.102767	0.0938776	0.0783699	0.0820669	0.0987654	0.112628	0.119134	0.0875	0.0766551	0.100946	0.117057	0.0830189	0.106762	0.102767	0.0813953	0.0934959	0.0954357	0.102362	0.135889
K|F⁻	0.0769231	0.0673077	0.0566038	0.0677966	0.072	0.0601504	0.0625	0.0833333	0.0530303	0.0515464	0.0775862	0.0839695	0.039604	0.039604	0.0704225	0.0849057	0.0510204	0.105263	0.135714	0.0708661	0.0671642	0.0347826	0.0421053	0.0689655	0.0608696	0.0769231
K|G⁻	0.0861244	0.0957447	0.103448	0.0944444	0.0990566	0.0606061	0.0714286	0.104167	0.0777778	0.0954774	0.0753769	0.0714286	0.0732759	0.0891089	0.128571	0.0695652	0.0604651	0.110577	0.0812183	0.0820513	0.141553	0.0846561	0.0878049	0.0680628	0.106383	0.0506912
K|H⁻	0.0574713	0.0540541	0.0625	0.0597015	0.030303	0.0804598	0.031746	0.0645161	0.0454545	0.0229885	0.0793651	0.112903	0.106061	0.122807	0.0649351	0.1	0.1	0.105263	0.121622	0.09375	0.0166667	0.0689655	0.0493827	0.047619	0.0649351	0.084507
K|I⁻	0.0769231	0.0849673	0.100671	0.0535714	0.0864198	0.0382166	0.0833333	0.1125	0.11399	0.0839161	0.0666667	0.0558659	0.0552147	0.0535714	0.0944444	0.0778443	0.0921053	0.0858896	0.0987654	0.0375	0.0774194	0.0957447	0.0842105	0.0927152	0.0747126	0.0993377
K|K⁻	0.0962963	0.0826772	0.108949	0.122677	0.095941	0.125	0.106897	0.0968858	0.110236	0.110672	0.0982456	0.122302	0.137546	0.132841	0.0866426	0.084507	0.146245	0.114173	0.0874126	0.0989761	0.12749	0.0985401	0.0833333	0.119691	0.0823529	0.104869
K|L⁻	0.0571429	0.0955631	0.0582524	0.0743243	0.0805369	0.0927152	0.0581818	0.0716612	0.0891365	0.0555556	0.047138	0.058104	0.0438871	0.0594796	0.0860927	0.0859107	0.115254	0.10473	0.116197	0.0730769	0.0967742	0.102564	0.0812721	0.108527	0.0849421	0.0656934
K|M⁻	0.0625	0.0568182	0.0631579	0.0864198	0.0519481	0.0860215	0.0895522	0.0405405	0.162162	0.0714286	0.1	0.0752688	0.0649351	0.0704225	0.126582	0.0649351	0.0447761	0.0897436	0.0684932	0.0540541	0.0677966	0.0657895	0.106061	0.0344828	0.114286	0.125
K|N⁻	0.0650407	0.0821918	0.0894309	0.112903	0.0638298	0.147287	0.06	0.116667	0.0819672	0.0683761	0.0859375	0.0982143	0.133333	0.11811	0.0839695	0.102564	0.0614035	0.0619469	0.102362	0.0782609	0.0645161	0.0689655	0.0873016	0.0736196	0.0491803	0.0538462
K|P⁻	0.130719	0.100719	0.0448718	0.0805369	0.068323	0.154321	0.041958	0.114865	0.0709677	0.0949367	0.0674157	0.107914	0.0422535	0.0359281	0.0479452	0.0955414	0.0547945	0.0857143	0.0822785	0.0920245	0.0802469	0.110429	0.100719	0.0617284	0.0780142	0.0616438
K|Q⁻	0.103448	0.0898204	0.0656934	0.1	0.0724638	0.0261438	0.0764706	0.105263	0.0451613	0.0625	0.0945946	0.107143	0.0833333	0.0866667	0.0833333	0.0743243	0.0979021	0.0844156	0.115942	0.0903226	0.116438	0.103659	0.0569106	0.0687023	0.127273	0.136691
K|R⁻	0.0783133	0.0778443	0.0962963	0.0479452	0.0941176	0.0666667	0.0887574	0.0903614	0.0592105	0.08	0.0704225	0.0679012	0.0729167	0.0914634	0.0848485	0.0822785	0.115942	0.0935673	0.0794702	0.081761	0.0639535	0.0696203	0.109091	0.0833333	0.11039	0.0878378
K|S⁻	0.0711111	0.0660377	0.0656566	0.0700935	0.102703	0.0761421	0.0952381	0.0737327	0.0792079	0.044843	0.0990099	0.081448	0.0645161	0.0637255	0.0914286	0.0703518	0.056338	0.065	0.0730594	0.0811966	0.0813397	0.0601852	0.10177	0.0805085	0.0778689	0.0692641
K|T⁻	0.0516129	0.0924855	0.0877193	0.0662983	0.102151	0.0506329	0.0759494	0.0462428	0.100671	0.0787879	0.0727273	0.0731707	0.0625	0.0490798	0.0705128	0.0666667	0.0497238	0.0867052	0.0584416	0.0658683	0.0705128	0.0754717	0.103896	0.0588235	0.107955	0.0432099
K|W⁻	0.210526	0.222222	0.09375	0.0416667	0.0857143	0.0714286	0.0882353	0.0625	0.103448	0.0645161	0.115385	0	0.027027	0.0322581	0.166667	0.0909091	0.125	0.03125	0.192308	0.142857	0.0322581	0.1	0.114286	0.12	0.0909091	0.24
K|Y⁻	0.0833333	0.0824742	0.0769231	0.0681818	0.0927835	0.103896	0.03125	0.0843373	0.0967742	0.0384615	0.0540541	0.0909091	0.151899	0.141304	0.115385	0.0128205	0.0506329	0.0543478	0.0428571	0.038961	0.0747664	0.1125	0.0987654	0.0833333	0.0561798	0.0697674
K|V⁻	0.0969388	0.0638298	0.0628272	0.0813397	0.0959596	0.0677083	0.109948	0.140426	0.116505	0.106667	0.0639269	0.0790698	0.113861	0.10177	0.0731707	0.079602	0.0541872	0.0916667	0.123288	0.079602	0.0521327	0.0707547	0.0630631	0.0682927	0.0990566	0.0631068
K|X⁻	0	0	0	0	0	0	0	0	0	0	0	0	0	0	0	0	0	0	0	0	0	0	0	0	0	0
L|A⁻	0.0861244	0.0815451	0.0533333	0.110619	0.0904977	0.0920502	0.0797872	0.0616114	0.092437	0.0963855	0.0848214	0.0755556	0.136364	0.123077	0.113636	0.0964912	0.121849	0.0995025	0.0976744	0.0954545	0.102679	0.0861244	0.11165	0.0844444	0.0824742	0.0913462
L|C⁻	0.0576923	0.0980392	0.047619	0.0461538	0.152174	0.0740741	0.0597015	0.0888889	0.0921053	0.0701754	0.0681818	0.0625	0.075	0.0877193	0.0192308	0.116279	0.0606061	0.152174	0.0185185	0.06	0.0714286	0.108696	0.0483871	0.0909091	0.134615	0.169492
L|D⁻	0.0722892	0.0782123	0.115789	0.111732	0.0778443	0.108974	0.0969388	0.0725389	0.0689655	0.140449	0.0725389	0.104651	0.114754	0.0614525	0.0909091	0.100559	0.163158	0.130435	0.148571	0.104575	0.0947368	0.114583	0.0952381	0.0718563	0.111111	0.0696203
L|E⁻	0.0836502	0.101215	0.0576923	0.0932836	0.0894309	0.100775	0.0718954	0.0909091	0.0938776	0.100313	0.0911854	0.0781893	0.0955631	0.0722022	0.0958333	0.101045	0.0914826	0.0869565	0.0679245	0.0782918	0.0909091	0.116279	0.097561	0.0954357	0.102362	0.0905923
L|F⁻	0.0769231	0.105769	0.0849057	0.101695	0.136	0.105263	0.107143	0.0925926	0.0681818	0.103093	0.0517241	0.122137	0.0792079	0.128713	0.119718	0.0754717	0.173469	0.0964912	0.0928571	0.0866142	0.0746269	0.0782609	0.0842105	0.0689655	0.104348	0.0673077
L|G⁻	0.110048	0.106383	0.0603448	0.0888889	0.0660377	0.106061	0.107143	0.0885417	0.0944444	0.100503	0.0753769	0.1	0.0905172	0.0891089	0.0761905	0.0869565	0.0837209	0.0625	0.106599	0.0820513	0.086758	0.0952381	0.0731707	0.0890052	0.101064	0.129032
L|H⁻	0.045977	0.0945946	0.125	0.119403	0.0606061	0.103448	0.142857	0.129032	0.121212	0.0689655	0.0634921	0.0806452	0.0757576	0.122807	0.0779221	0.06	0.1	0.105263	0.0810811	0.078125	0.0833333	0.0517241	0.037037	0.107143	0.0649351	0.0422535
L|I⁻	0.0897436	0.0849673	0.0805369	0.119048	0.0555556	0.0828025	0.0909091	0.125	0.0932642	0.132867	0.118519	0.0502793	0.147239	0.10119	0.1	0.101796	0.0657895	0.110429	0.111111	0.05625	0.109677	0.111702	0.0947368	0.112583	0.0747126	0.0794702
L|K⁻	0.0925926	0.106299	0.0933852	0.0966543	0.095941	0.0898438	0.0724138	0.0726644	0.0905512	0.126482	0.0666667	0.0971223	0.0817844	0.0664207	0.0758123	0.0739437	0.0671937	0.110236	0.0769231	0.105802	0.10757	0.080292	0.0719697	0.0656371	0.0823529	0.071161
L|L⁻	0.101587	0.0989761	0.0970874	0.0878378	0.0805369	0.115894	0.116364	0.0846906	0.108635	0.107143	0.0606061	0.0703364	0.141066	0.104089	0.0761589	0.0721649	0.0813559	0.0777027	0.0704225	0.0923077	0.0752688	0.0622711	0.0918728	0.0813953	0.0849421	0.0729927
L|M⁻	0.1	0.0795455	0.126316	0.0493827	0.12987	0.0537634	0.0746269	0.027027	0.0540541	0.107143	0.0428571	0.107527	0.0519481	0.084507	0.0886076	0.103896	0.119403	0.102564	0.0136986	0.0540541	0.101695	0.0921053	0.0454545	0.137931	0.0714286	0.046875
L|N⁻	0.0894309	0.10274	0.121951	0.0887097	0.070922	0.0542636	0.12	0.0916667	0.122951	0.136752	0.078125	0.0625	0.0583333	0.110236	0.0992366	0.111111	0.105263	0.0619469	0.102362	0.130435	0.0725806	0.0862069	0.0793651	0.0920245	0.106557	0.0923077
L|P⁻	0.111111	0.107914	0.173077	0.0939597	0.142857	0.0555556	0.111888	0.114865	0.0967742	0.0759494	0.0674157	0.151079	0.105634	0.0538922	0.0616438	0.101911	0.00684932	0.0785714	0.0886076	0.0552147	0.0679012	0.0981595	0.0719424	0.0679012	0.0638298	0.0821918
L|Q⁻	0.0896552	0.107784	0.160584	0.128571	0.137681	0.0980392	0.0941176	0.0986842	0.122581	0.125	0.0810811	0.135714	0.0892857	0.113333	0.147436	0.108108	0.0769231	0.11039	0.0362319	0.129032	0.0821918	0.103659	0.105691	0.0610687	0.0848485	0.136691
L|R⁻	0.0903614	0.125749	0.0666667	0.123288	0.0823529	0.0944444	0.0887574	0.10241	0.111842	0.12	0.133803	0.111111	0.0833333	0.109756	0.0909091	0.101266	0.108696	0.0643275	0.0993377	0.081761	0.0581395	0.126582	0.0606061	0.108974	0.11039	0.128378
L|S⁻	0.0711111	0.117925	0.0757576	0.0981308	0.0810811	0.0812183	0.109524	0.0921659	0.0643564	0.107623	0.0643564	0.081448	0.0537634	0.0833333	0.0514286	0.100503	0.0516432	0.06	0.0684932	0.0940171	0.076555	0.0833333	0.0575221	0.0805085	0.0737705	0.108225
L|T⁻	0.083871	0.0924855	0.0877193	0.0994475	0.123656	0.113924	0.107595	0.0809249	0.120805	0.127273	0.0787879	0.121951	0.15625	0.116564	0.0897436	0.1	0.127072	0.0693642	0.0584416	0.0658683	0.0897436	0.0880503	0.0649351	0.0823529	0.0965909	0.0864198
L|W⁻	0.0526316	0.0740741	0	0.0416667	0.0285714	0.0357143	0.0588235	0.03125	0	0.0645161	0.0769231	0.0666667	0.108108	0.129032	0.0277778	0.121212	0.166667	0.1875	0.0384615	0.107143	0.129032	0	0.114286	0.08	0.181818	0.12
L|Y⁻	0.125	0.134021	0.128205	0.102273	0.0824742	0.0779221	0.09375	0.0963855	0.129032	0.144231	0.0675676	0.0909091	0.101266	0.0543478	0.0480769	0.0769231	0.0759494	0.076087	0.0714286	0.0909091	0.0747664	0.1	0.123457	0.047619	0.0561798	0.116279
L|V⁻	0.0663265	0.0691489	0.0890052	0.0669856	0.0858586	0.104167	0.0732984	0.0595745	0.0873786	0.111111	0.086758	0.0744186	0.0792079	0.106195	0.134146	0.0696517	0.0935961	0.0833333	0.0730594	0.0845771	0.0853081	0.0377358	0.0810811	0.0585366	0.0518868	0.092233
L|X⁻	0	0	0	0	0	0	0	0	0	0	0	0	0	0	0	0	0	0	0	0	0	0	0	0	0	0
M|A⁻	0.0143541	0.0257511	0.0177778	0.0132743	0.0316742	0.0251046	0.0106383	0.0379147	0.0252101	0.0361446	0.0267857	0.0177778	0.0318182	0.0384615	0.0363636	0.0350877	0.0546218	0.039801	0.0372093	0.0318182	0.0223214	0.0143541	0.0242718	0.0222222	0.0257732	0.0240385
M|C⁻	0.0192308	0.0196078	0	0.0461538	0.0434783	0	0.0149254	0	0.0394737	0.0350877	0.0227273	0	0	0.0175439	0.0384615	0	0.030303	0.0217391	0.037037	0	0.0357143	0.0217391	0	0.030303	0.0192308	0.0338983
M|D⁻	0.0120482	0.0167598	0.0473684	0.0167598	0.0419162	0.0192308	0.0255102	0.015544	0.0275862	0.0280899	0.0207254	0.0290698	0.0218579	0.00558659	0.0227273	0.0167598	0.0105263	0.00621118	0.0228571	0.0261438	0.0315789	0.0208333	0.021164	0.0239521	0.0222222	0.0316456
M|E⁻	0.0342205	0.0364372	0.0269231	0.0261194	0.0243902	0.0155039	0.0522876	0.0197628	0.0285714	0.0250784	0.0243161	0.00823045	0.0238908	0.032491	0.025	0.0243902	0.0252366	0.0267559	0.0415094	0.0355872	0.0158103	0.0310078	0.0162602	0.0290456	0.023622	0.0209059
M|F⁻	0.010989	0.0288462	0.0283019	0	0.016	0.037594	0.0267857	0.0185185	0.0151515	0.0309278	0.00862069	0.0458015	0.00990099	0.029703	0.0140845	0	0.0306122	0.0350877	0.0357143	0.00787402	0.0223881	0.00869565	0.0105263	0.0258621	0.0347826	0.0288462
M|G⁻	0.0334928	0.0531915	0.0215517	0.0555556	0.0235849	0.0151515	0.0255102	0.03125	0.0388889	0.00502513	0.0150754	0.0142857	0.0474138	0.00990099	0.0142857	0.0173913	0.0139535	0.00961538	0.0253807	0.0102564	0.0228311	0.010582	0.0195122	0.0104712	0.0159574	0.0276498
M|H⁻	0.0229885	0.027027	0.0125	0.0149254	0.0454545	0.0344828	0.0634921	0.016129	0.0151515	0.0114943	0.015873	0	0.0454545	0	0	0.02	0.0142857	0.0175439	0.0135135	0.015625	0.0166667	0	0	0.0238095	0.025974	0.0140845
M|I⁻	0.0128205	0.00653595	0	0.0238095	0.0185185	0.044586	0.0378788	0.00625	0.00518135	0.00699301	0.00740741	0.0111732	0.0368098	0.0238095	0.00555556	0.0419162	0.0328947	0.0245399	0.00617284	0.0125	0.0193548	0.0159574	0.0263158	0.0331126	0.0172414	0.013245
M|K⁻	0.0222222	0.023622	0.0233463	0.0371747	0.0147601	0.015625	0.0241379	0.0346021	0.019685	0.0158103	0.00701754	0.0143885	0.00743494	0.0295203	0.0288809	0.028169	0.0158103	0.023622	0.020979	0.0102389	0.0239044	0.0218978	0.0189394	0.023166	0.0235294	0.0224719
M|L⁻	0.0190476	0.0170648	0.0355987	0.0337838	0.0234899	0.0165563	0.0290909	0.0130293	0.0139276	0.0277778	0.016835	0.0152905	0.0250784	0.0260223	0.013245	0.0137457	0.0169492	0.0236486	0.0140845	0.0153846	0.0250896	0.029304	0.0141343	0.0116279	0.019305	0.0109489
M|M⁻	0.0375	0.0113636	0.0105263	0.0123457	0.038961	0.0215054	0.0149254	0.0405405	0.0405405	0.0178571	0.0571429	0.0537634	0	0.056338	0.0506329	0.012987	0.0298507	0.0512821	0.0410959	0.0675676	0.0338983	0.0263158	0.0757576	0.0344828	0.0285714	0.015625
M|N⁻	0.0243902	0.0136986	0.0243902	0.0403226	0.0283688	0.0155039	0.0333333	0.025	0.0327869	0.034188	0.0234375	0	0.0333333	0.00787402	0.0229008	0.017094	0.0263158	0.0265487	0.015748	0.026087	0.016129	0.0344828	0.0238095	0.0552147	0	0.0230769
M|P⁻	0.00653595	0.0215827	0.0128205	0.033557	0.0248447	0.0185185	0.041958	0.00675676	0.0322581	0.0189873	0.0168539	0.00719424	0.0352113	0.0239521	0.0273973	0.0127389	0.0205479	0.0142857	0.0126582	0.0184049	0	0.00613497	0.0143885	0.0123457	0.0212766	0.0136986
M|Q⁻	0.0137931	0.0239521	0.00729927	0.0142857	0.0217391	0.00653595	0.0235294	0.0197368	0	0.00694444	0	0.00714286	0.0297619	0.04	0.0448718	0.027027	0.013986	0.025974	0.0362319	0.0129032	0.0205479	0.0243902	0.0406504	0.0305344	0.030303	0.0215827
M|R⁻	0.0301205	0.00598802	0.0296296	0.0684932	0.0294118	0.0222222	0.0177515	0.0361446	0.0131579	0.00571429	0.00704225	0.0185185	0.03125	0.0182927	0.0181818	0.0189873	0.0217391	0.0175439	0.0264901	0	0.0290698	0.0189873	0.0121212	0.0192308	0.00649351	0.0202703
M|S⁻	0.0177778	0.0424528	0.0454545	0.0140187	0.0108108	0.0456853	0.0190476	0.00921659	0.039604	0.0313901	0.0148515	0.040724	0.0322581	0.0196078	0.0285714	0.0100503	0.0187793	0.02	0.00456621	0.017094	0.0143541	0.0185185	0.00442478	0.0127119	0.0163934	0.034632
M|T⁻	0.0387097	0.0289017	0.0526316	0.0441989	0.0483871	0.0379747	0.0189873	0.0289017	0.0201342	0.0424242	0.0242424	0.0304878	0.03125	0.0184049	0.0384615	0.0166667	0.038674	0.0231214	0.025974	0.0179641	0.0384615	0.0125786	0.025974	0.0235294	0.0113636	0.0185185
M|W⁻	0.0526316	0.111111	0.0625	0.0416667	0	0	0	0.03125	0	0.0645161	0	0.0666667	0.0810811	0.0322581	0.0277778	0	0.0416667	0	0.0384615	0	0.0645161	0	0.0285714	0	0	0
M|Y⁻	0.0104167	0.0515464	0.025641	0.0340909	0.0309278	0.0649351	0.0208333	0	0.0322581	0.0288462	0	0.0519481	0.0253165	0.0543478	0.0288462	0.0769231	0.0126582	0	0	0.012987	0.0373832	0.0125	0.0246914	0.0238095	0.0449438	0.0348837
M|V⁻	0.0357143	0.00531915	0.0471204	0.0287081	0.010101	0.0260417	0.0471204	0.012766	0.0242718	0.0177778	0.0273973	0.0418605	0.039604	0.0132743	0.0162602	0.00995025	0.0295567	0.0291667	0.0228311	0.0199005	0.0379147	0.0424528	0.0045045	0.0097561	0.0188679	0.0291262
M|X⁻	0	0	0	0	0	0	0	0	0	0	0	0	0	0	0	0	0	0	0	0	0	0	0	0	0	0
N|A⁻	0.0334928	0.0386266	0.0444444	0.0442478	0.0180995	0.0334728	0.037234	0.042654	0.0336134	0.0240964	0.0580357	0.04	0.0363636	0.00769231	0.0181818	0.0263158	0.0294118	0.0298507	0.027907	0.0227273	0.0267857	0.0239234	0.0436893	0.04	0.0515464	0.0432692
N|C⁻	0.0576923	0.0196078	0.0952381	0.0461538	0.0434783	0.0740741	0.0149254	0.0888889	0.0789474	0	0.0227273	0.046875	0.025	0.0701754	0.0384615	0.0465116	0.0606061	0.0434783	0.0925926	0.06	0.0714286	0.0434783	0.0806452	0.0454545	0.134615	0.0338983
N|D⁻	0.0361446	0.0446927	0.0842105	0.0111732	0.0419162	0.0384615	0.0408163	0.0673575	0.0413793	0.0449438	0.0310881	0.0290698	0.0327869	0.027933	0.0530303	0.0111732	0.0526316	0.0124224	0.0228571	0.0392157	0.0368421	0.0416667	0.0687831	0.011976	0.0277778	0.0379747
N|E⁻	0.0304183	0.0242915	0.0307692	0.0298507	0.0162602	0.0310078	0.0490196	0.0395257	0.0204082	0.0282132	0.0303951	0.0493827	0.0307167	0.0433213	0.05	0.0557491	0.0347003	0.0434783	0.0339623	0.0427046	0.0632411	0.0658915	0.0691057	0.0456432	0.0511811	0.0696864
N|F⁻	0.0549451	0.0384615	0.00943396	0.0169492	0.048	0.0300752	0.0267857	0.037037	0.030303	0.0309278	0.0258621	0.0458015	0.029703	0.039604	0.0211268	0.00943396	0.0102041	0.0175439	0.0285714	0.0314961	0.0373134	0.0347826	0.0526316	0.0431034	0.0695652	0.0384615
N|G⁻	0.0143541	0.0531915	0.0387931	0.0388889	0.0566038	0.0757576	0.0510204	0.046875	0.0277778	0.0201005	0.040201	0.0238095	0.0344828	0.029703	0.0190476	0.0217391	0.0232558	0.0480769	0.0101523	0.0358974	0.0365297	0.0529101	0.0390244	0.0628272	0.0159574	0.0322581
N|H⁻	0.0344828	0.027027	0.0375	0.0298507	0.0151515	0.045977	0.015873	0.0322581	0.030303	0	0.015873	0.0483871	0.030303	0.0350877	0.0519481	0.08	0	0.0877193	0.0540541	0.078125	0.116667	0.0689655	0.0246914	0.0357143	0.038961	0.0140845
N|I⁻	0.0384615	0.0326797	0.0536913	0.0595238	0.0802469	0.0382166	0.030303	0.05625	0.0414508	0.048951	0.0444444	0.0558659	0.0368098	0.0357143	0.0444444	0.0239521	0.0460526	0.0613497	0.0308642	0.01875	0.0516129	0.037234	0.0368421	0.0198675	0.0344828	0.0397351
N|K⁻	0.0444444	0.0511811	0.0428016	0.0446097	0.0295203	0.0546875	0.0482759	0.0449827	0.0472441	0.0316206	0.0175439	0.0323741	0.0408922	0.0479705	0.0361011	0.0246479	0.027668	0.0275591	0.041958	0.0511945	0.0358566	0.0437956	0.0568182	0.0501931	0.0235294	0.0299625
N|L⁻	0.0444444	0.0375427	0.0647249	0.0506757	0.0536913	0.0496689	0.0509091	0.0423453	0.0529248	0.047619	0.037037	0.0458716	0.0438871	0.0334572	0.0331126	0.0378007	0.0372881	0.0337838	0.0246479	0.0269231	0.0286738	0.021978	0.0388693	0.0348837	0.034749	0.0510949
N|M⁻	0.0375	0.0340909	0.0842105	0.0740741	0.012987	0.0107527	0.0447761	0.027027	0.0405405	0.0357143	0.0428571	0.0215054	0.038961	0.028169	0.0379747	0.0519481	0.0597015	0.025641	0.0273973	0.0675676	0.0169492	0.0657895	0.0454545	0.0344828	0.0857143	0.046875
N|N⁻	0.0487805	0.00684932	0.0325203	0.0322581	0.035461	0.0465116	0.04	0.0416667	0.0409836	0.042735	0.0390625	0.0535714	0.0166667	0.0472441	0.0687023	0.025641	0.0614035	0.0353982	0.0393701	0.0347826	0.0403226	0.0172414	0.047619	0.0306748	0.0163934	0.00769231
N|P⁻	0.0196078	0.0647482	0.0320513	0.0402685	0.0186335	0.0432099	0.027972	0.027027	0.0322581	0.0253165	0.0505618	0.0359712	0.0492958	0.0479042	0.0479452	0.0254777	0.0342466	0.0285714	0.0253165	0.0245399	0.0555556	0.0429448	0.0431655	0.0308642	0.0212766	0.0479452
N|Q⁻	0.0275862	0.0299401	0.0437956	0.0285714	0.0289855	0.0457516	0.0176471	0.0394737	0.0193548	0.0277778	0.0135135	0.0357143	0.0119048	0.0466667	0.0320513	0.027027	0.027972	0.0714286	0.0289855	0.0516129	0.0342466	0.054878	0.0731707	0.0305344	0.0606061	0.0215827
N|R⁻	0.0361446	0.0479042	0.037037	0.0410959	0.0411765	0.0333333	0.0295858	0.0120482	0.0394737	0.0342857	0.0211268	0.0493827	0.0520833	0.0426829	0.0181818	0.0696203	0.0362319	0.0409357	0.0331126	0.0880503	0.0290698	0.0443038	0.0666667	0.0384615	0.0584416	0.0540541
N|S⁻	0.0222222	0.0566038	0.030303	0.0420561	0.027027	0.0558376	0.047619	0.0599078	0.0346535	0.058296	0.0346535	0.0361991	0.0215054	0.0490196	0.0285714	0.0552764	0.0328638	0.055	0.0365297	0.0384615	0.00478469	0.0277778	0.0353982	0.0254237	0.0245902	0.025974
N|T⁻	0.0516129	0.0346821	0.0409357	0.038674	0.0591398	0.056962	0.0632911	0.0693642	0.0268456	0.0666667	0.0666667	0.0365854	0.03125	0.0368098	0.0320513	0.0222222	0.038674	0.0346821	0.0454545	0.0299401	0.0320513	0.0377358	0.0454545	0.0470588	0.0511364	0.0493827
N|W⁻	0	0	0.09375	0	0.0285714	0.0357143	0.0294118	0.15625	0.0689655	0.129032	0.0384615	0.0333333	0.0540541	0.0967742	0.0277778	0.0606061	0.0416667	0	0.115385	0	0.0322581	0	0.114286	0.04	0.136364	0.08
N|Y⁻	0.0625	0.0412371	0.025641	0.0454545	0.0927835	0.0519481	0.0729167	0.0481928	0	0.0673077	0.0810811	0.038961	0.0253165	0.0652174	0.0673077	0.0512821	0.0506329	0.0434783	0.0857143	0.0519481	0.00934579	0.05	0.0246914	0.0714286	0.0337079	0.0697674
N|V⁻	0.0306122	0.0319149	0.0418848	0.0287081	0.0252525	0.0260417	0.0157068	0.0468085	0.0485437	0.04	0.0273973	0.0325581	0.0346535	0.0575221	0.0325203	0.0447761	0.0295567	0.0458333	0.0593607	0.0199005	0.0331754	0.0235849	0.0675676	0.0439024	0.0424528	0.0194175
N|X⁻	0	0	0	0	0	0	0	0	0	0	0	0	0	0	0	0	0	0	0	0	0	0	0	0	0	0
P|A⁻	0.062201	0.0343348	0.04	0.0530973	0.0361991	0.0502092	0.037234	0.0473934	0.0420168	0.0522088	0.0535714	0.04	0.0318182	0.0461538	0.0409091	0.0701754	0.0378151	0.0447761	0.055814	0.0409091	0.0491071	0.0574163	0.0436893	0.0488889	0.056701	0.0528846
P|C⁻	0.0769231	0.0196078	0.015873	0.0461538	0.0434783	0.037037	0.0149254	0	0.0526316	0.0350877	0	0.046875	0.05	0.0701754	0.0961538	0	0.0151515	0.0434783	0.0185185	0.02	0	0.108696	0.0806452	0.030303	0.0192308	0.0338983
P|D⁻	0.0421687	0.0670391	0.0736842	0.0446927	0.011976	0.0512821	0.0306122	0.0362694	0.0275862	0.0393258	0.0466321	0.0523256	0.010929	0.0502793	0.0227273	0.0446927	0.0315789	0.0559006	0.0228571	0.0718954	0.0368421	0.03125	0.042328	0.0299401	0.0277778	0.056962
P|E⁻	0.0646388	0.0566802	0.0461538	0.0559701	0.0609756	0.0581395	0.0424837	0.0474308	0.0489796	0.0407524	0.0425532	0.0658436	0.0648464	0.0288809	0.0458333	0.0418118	0.0252366	0.0468227	0.0339623	0.0177936	0.0355731	0.00775194	0.0406504	0.0414938	0.019685	0.0243902
P|F⁻	0.043956	0.0673077	0.0283019	0.0762712	0.032	0.0300752	0.0535714	0.0462963	0.0606061	0.0515464	0.0344828	0.0687023	0.039604	0.049505	0.056338	0.0660377	0.0204082	0.0350877	0.0214286	0.0472441	0.0373134	0.0173913	0.0631579	0.0258621	0.0434783	0.0480769
P|G⁻	0.0430622	0.0425532	0.0301724	0.0555556	0.0518868	0.0353535	0.0357143	0.0364583	0.05	0.040201	0.0552764	0.0666667	0.0387931	0.029703	0.0285714	0.0173913	0.0511628	0.0336538	0.0507614	0.0564103	0.0502283	0.0529101	0.0439024	0.0104712	0.0691489	0.0460829
P|H⁻	0.0114943	0.0405405	0.075	0.0447761	0.030303	0.0229885	0.0634921	0.0322581	0.030303	0.0574713	0.015873	0.016129	0.0606061	0.0175439	0.0519481	0.04	0.0857143	0.0350877	0.0810811	0.015625	0.0666667	0.0517241	0.0864198	0.047619	0.012987	0.056338
P|I⁻	0.025641	0.0326797	0.0604027	0.0416667	0.0246914	0.0318471	0.0454545	0.05	0.0414508	0.034965	0.0296296	0.0446927	0.0245399	0.0595238	0.05	0.0299401	0.0394737	0.0306748	0.0432099	0.05625	0.0322581	0.0265957	0.0421053	0.013245	0.0517241	0.0529801
P|K⁻	0.0444444	0.0472441	0.0233463	0.0297398	0.0442804	0.03125	0.0448276	0.0380623	0.0393701	0.0513834	0.0421053	0.0611511	0.0446097	0.0479705	0.032491	0.0598592	0.0355731	0.0551181	0.0629371	0.0443686	0.0517928	0.0547445	0.0568182	0.034749	0.0392157	0.0411985
P|L⁻	0.0444444	0.0341297	0.0291262	0.0304054	0.0503356	0.0529801	0.04	0.0456026	0.0334262	0.0515873	0.0538721	0.0428135	0.0282132	0.0408922	0.0397351	0.0549828	0.0542373	0.0641892	0.0528169	0.0769231	0.0573477	0.029304	0.0671378	0.0503876	0.0501931	0.0510949
P|M⁻	0.025	0.0568182	0.0631579	0.037037	0.038961	0.0107527	0.0597015	0.0135135	0.0405405	0	0.0285714	0.0107527	0.025974	0.0704225	0.0506329	0.0519481	0.0298507	0.025641	0.0273973	0.0540541	0.118644	0.0263158	0.030303	0.0517241	0.0428571	0.046875
P|N⁻	0.0162602	0.0479452	0.0569106	0.0483871	0.0851064	0.0697674	0.04	0.025	0.0491803	0.0683761	0.0546875	0.0267857	0.05	0.023622	0.0763359	0.034188	0.0701754	0.0442478	0.0314961	0.0434783	0.0403226	0.0344828	0.0396825	0.0306748	0.0409836	0.0384615
P|P⁻	0.111111	0.0719424	0.0576923	0.0939597	0.0993789	0.104938	0.0909091	0.121622	0.103226	0.107595	0.0674157	0.0791367	0.0985915	0.0838323	0.0753425	0.0700637	0.10274	0.0714286	0.0949367	0.110429	0.0802469	0.110429	0.0647482	0.111111	0.0921986	0.0753425
P|Q⁻	0.0344828	0.0538922	0.0364964	0.0428571	0.0217391	0.0392157	0.0647059	0.0263158	0.0451613	0.0347222	0.027027	0.0428571	0.0535714	0.0466667	0.0448718	0.027027	0.020979	0.0324675	0.0289855	0.0451613	0.0479452	0.0365854	0.0569106	0.0305344	0.0424242	0.0215827
P|R⁻	0.0662651	0.0359281	0.0592593	0.0479452	0.0235294	0.0944444	0.0473373	0.0361446	0.0592105	0.04	0.119718	0.0679012	0.0416667	0.054878	0.0363636	0.056962	0.0289855	0.0526316	0.0728477	0.0691824	0.0406977	0.0189873	0.030303	0.0576923	0.0519481	0.0202703
P|S⁻	0.0533333	0.0471698	0.0505051	0.0420561	0.0432432	0.0406091	0.0619048	0.0552995	0.0544554	0.0672646	0.049505	0.081448	0.016129	0.0441176	0.0514286	0.0502513	0.0516432	0.085	0.0410959	0.0384615	0.0574163	0.0555556	0.0530973	0.059322	0.045082	0.0649351
P|T⁻	0.0903226	0.0231214	0.0409357	0.0607735	0.0591398	0.0443038	0.0253165	0.0693642	0.0402685	0.0424242	0.0242424	0.0487805	0.05	0.0184049	0.0897436	0.0277778	0.0441989	0.0693642	0.0584416	0.0479042	0.0705128	0.0377358	0.0519481	0.0823529	0.0738636	0.0679012
P|W⁻	0	0.037037	0.0625	0.125	0.0571429	0.107143	0.0294118	0.03125	0.172414	0	0	0.133333	0.0540541	0.0322581	0.0833333	0	0.0416667	0	0.0769231	0	0.0322581	0.05	0.0857143	0	0	0.04
P|Y⁻	0.03125	0.103093	0.0384615	0.0113636	0.0515464	0.0519481	0.15625	0.0361446	0.0107527	0.0192308	0.0405405	0.025974	0.0506329	0.0326087	0.0480769	0.0384615	0.0379747	0.0326087	0.1	0.0519481	0.046729	0.05	0.0493827	0.0357143	0.011236	0.0232558
P|V⁻	0.0510204	0.0585106	0.0314136	0.0574163	0.0505051	0.0520833	0.0680628	0.0297872	0.0242718	0.0444444	0.0730594	0.0651163	0.0544554	0.0575221	0.0487805	0.0447761	0.0541872	0.0416667	0.0684932	0.0497512	0.0663507	0.0707547	0.0495495	0.0487805	0.0566038	0.0631068
P|X⁻	0	0	0	0	0	0	0	0	0	0	0	0	0	0	0	0	0	0	0	0	0	0	0	0	0	0
Q|A⁻	0.0382775	0.0600858	0.0488889	0.0353982	0.0452489	0.0460251	0.0531915	0.0616114	0.0462185	0.0481928	0.0401786	0.0577778	0.0409091	0.0538462	0.0636364	0.0570175	0.0462185	0.0298507	0.0372093	0.0636364	0.0491071	0.0334928	0.0291262	0.0622222	0.0309278	0.0144231
Q|C⁻	0.0769231	0.0588235	0.031746	0	0	0.0555556	0.0447761	0.0444444	0.0131579	0.0350877	0.0227273	0.03125	0.1	0.0526316	0.0384615	0	0.030303	0.0869565	0.111111	0.04	0.0357143	0.0434783	0.0322581	0.030303	0.0384615	0.0169492
Q|D⁻	0.0240964	0.0614525	0.0421053	0.0391061	0.0718563	0.0576923	0.0306122	0.0621762	0.0413793	0.0505618	0.0466321	0.0813953	0.0710383	0.0223464	0.0454545	0.0391061	0.0315789	0.0248447	0.0342857	0.0457516	0.0368421	0.0416667	0.031746	0.0179641	0.0388889	0.0379747
Q|E⁻	0.0608365	0.0364372	0.0692308	0.0634328	0.0569106	0.0465116	0.0555556	0.0632411	0.0857143	0.0658307	0.0425532	0.0493827	0.0443686	0.032491	0.05	0.0383275	0.100946	0.0468227	0.0603774	0.0498221	0.0750988	0.0503876	0.0650407	0.0539419	0.0551181	0.0487805
Q|F⁻	0.010989	0.0288462	0.0283019	0.0423729	0.04	0.0451128	0.0357143	0.0185185	0.0681818	0.0309278	0.0258621	0.00763359	0.0594059	0.039604	0.0211268	0.0188679	0.0510204	0.0526316	0.0285714	0.0314961	0.0447761	0.0521739	0.0736842	0.00862069	0.026087	0.0480769
Q|G⁻	0.0382775	0.0212766	0.012931	0.0333333	0.0283019	0.0252525	0.0459184	0.03125	0.0277778	0.0452261	0.0502513	0.047619	0.0301724	0.0445545	0.0285714	0.026087	0.0325581	0.0480769	0.0304569	0.0307692	0.0410959	0.010582	0.0390244	0.0314136	0.0531915	0.0276498
Q|H⁻	0.0229885	0.0405405	0.075	0.0597015	0.0454545	0.0689655	0.031746	0.0322581	0.030303	0.0229885	0.0952381	0.0483871	0.030303	0.0877193	0.038961	0.04	0	0.0526316	0.189189	0.03125	0.0666667	0.0344828	0.0246914	0.238095	0.038961	0.0140845
Q|I⁻	0.0641026	0.0130719	0.033557	0.0357143	0.0740741	0.0382166	0.0681818	0.04375	0.0466321	0.041958	0.0296296	0.0782123	0.0613497	0.0238095	0.0333333	0.0718563	0.0526316	0.0184049	0.0802469	0.0375	0.0516129	0.0106383	0.0210526	0.0529801	0.045977	0.0529801
Q|K⁻	0.0407407	0.0511811	0.0505837	0.0260223	0.0516605	0.0429688	0.0586207	0.0692042	0.0472441	0.0474308	0.0526316	0.057554	0.0408922	0.0553506	0.0433213	0.056338	0.0355731	0.0393701	0.0384615	0.0477816	0.0836653	0.0547445	0.0530303	0.046332	0.0509804	0.0486891
Q|L⁻	0.0380952	0.0511945	0.0550162	0.0608108	0.033557	0.0298013	0.0545455	0.0879479	0.0417827	0.0515873	0.0606061	0.030581	0.0438871	0.0557621	0.0728477	0.0446735	0.0576271	0.0439189	0.0633803	0.05	0.0645161	0.03663	0.04947	0.0697674	0.0617761	0.0729927
Q|M⁻	0.0625	0.0909091	0.0526316	0.0617284	0.025974	0.0537634	0.104478	0.0810811	0.0135135	0.107143	0.0571429	0.0752688	0.0519481	0.0985915	0.0379747	0.0649351	0.0298507	0.0384615	0.0410959	0.0135135	0.0169492	0.0526316	0.0454545	0.0517241	0.0142857	0.0625
Q|N⁻	0.0325203	0.0410959	0.0325203	0.0483871	0.0425532	0.0387597	0.0866667	0.0416667	0.0491803	0.034188	0.046875	0.0357143	0.025	0.0314961	0.0152672	0.017094	0.0438596	0.0530973	0.0393701	0.026087	0.0241935	0.0172414	0.0238095	0.0122699	0.0491803	0.0384615
Q|P⁻	0.0392157	0.0215827	0.0897436	0.0536913	0.0372671	0.0246914	0.0559441	0.0135135	0.0516129	0.0506329	0.0505618	0.0503597	0.0211268	0.0718563	0.0479452	0.044586	0.0684932	0.05	0.0443038	0.0368098	0.0308642	0.0306748	0.0431655	0.0246914	0.0496454	0.0342466
Q|Q⁻	0.0689655	0.0598802	0.0729927	0.05	0.0652174	0.0718954	0.0588235	0.0789474	0.0774194	0.0555556	0.0472973	0.0214286	0.0119048	0.04	0.0769231	0.0472973	0.0559441	0.0454545	0.0289855	0.0451613	0.0547945	0.0487805	0.0569106	0.0839695	0.0484848	0.0503597
Q|R⁻	0.0481928	0.0658683	0.0518519	0.0616438	0.0411765	0.0444444	0.0118343	0.0662651	0.0328947	0.0514286	0.0422535	0.0555556	0.03125	0.0487805	0.0363636	0.0443038	0.0289855	0.0467836	0.0397351	0.0440252	0.0581395	0.0316456	0.0424242	0.0448718	0.0519481	0.0540541
Q|S⁻	0.0444444	0.0377358	0.040404	0.0327103	0.0378378	0.0253807	0.0333333	0.0276498	0.039604	0.044843	0.0247525	0.0361991	0.0645161	0.0539216	0.0457143	0.0653266	0.0375587	0.035	0.0410959	0.0555556	0.0430622	0.0509259	0.0353982	0.0254237	0.0245902	0.030303
Q|T⁻	0.00645161	0.0462428	0.0584795	0.0276243	0.0322581	0.0506329	0.0379747	0.0346821	0.0201342	0.030303	0.0242424	0.00609756	0.04375	0.0490798	0.0384615	0.0277778	0.0331492	0.0404624	0.0324675	0.0658683	0.0384615	0.0503145	0.0194805	0.0647059	0.0511364	0.037037
Q|W⁻	0.105263	0	0.09375	0	0.0571429	0	0	0.0625	0.137931	0.0322581	0.0384615	0.0333333	0	0.0645161	0.0555556	0.0606061	0.0416667	0.09375	0.0769231	0.0357143	0.0967742	0.1	0	0.04	0.0454545	0
Q|Y⁻	0.0729167	0.0515464	0.0769231	0.0113636	0.0206186	0.025974	0.0104167	0.0240964	0.0537634	0.0480769	0.0540541	0.025974	0.0506329	0.0543478	0.0288462	0.0641026	0.0126582	0.0652174	0.0285714	0.0649351	0.0373832	0.0375	0.0246914	0.0952381	0.0337079	0.0465116
Q|V⁻	0.0459184	0.0478723	0.0732984	0.0526316	0.0353535	0.0625	0.0366492	0.0468085	0.0436893	0.0444444	0.0410959	0.0511628	0.049505	0.0486726	0.0528455	0.039801	0.0591133	0.0458333	0.0456621	0.0497512	0.0521327	0.0377358	0.0585586	0.0731707	0.0377358	0.0776699
Q|X⁻	0	0	0	0	0	0	0	0	0	0	0	0	0	0	0	0	0	0	0	0	0	0	0	0	0	0
R|A⁻	0.0430622	0.055794	0.04	0.0442478	0.0316742	0.0460251	0.0425532	0.0521327	0.0294118	0.0401606	0.0401786	0.0355556	0.0636364	0.0269231	0.0363636	0.0307018	0.0588235	0.039801	0.027907	0.0681818	0.0446429	0.0478469	0.0242718	0.0266667	0.0412371	0.0769231
R|C⁻	0.0576923	0.0588235	0.0634921	0.0153846	0.0869565	0.037037	0.0149254	0.0444444	0.0657895	0.0877193	0.0227273	0.046875	0.075	0.0175439	0.0384615	0.0697674	0.0454545	0.0652174	0.111111	0.04	0.0357143	0.0652174	0.0322581	0.0606061	0.0192308	0.0338983
R|D⁻	0.060241	0.0446927	0.0631579	0.0111732	0.0479042	0.0705128	0.0459184	0.0518135	0.0551724	0.0337079	0.0725389	0.0639535	0.0655738	0.0670391	0.030303	0.0223464	0.0315789	0.0248447	0.0457143	0.0522876	0.0315789	0.0416667	0.0634921	0.0299401	0.0277778	0.0379747
R|E⁻	0.0304183	0.0526316	0.0615385	0.0410448	0.0569106	0.0465116	0.0555556	0.0711462	0.077551	0.0438871	0.0425532	0.037037	0.0409556	0.0397112	0.0666667	0.0313589	0.0694006	0.0401338	0.0641509	0.0604982	0.0632411	0.0581395	0.0365854	0.0705394	0.0275591	0.0418118
R|F⁻	0.0549451	0.0576923	0.122642	0.0169492	0.048	0.0225564	0.0535714	0.0462963	0.0454545	0.0309278	0.0344828	0.0305344	0.039604	0.039604	0.056338	0.0283019	0.0510204	0.0350877	0.0428571	0.0629921	0.0895522	0.026087	0.0421053	0.0517241	0.0521739	0.0480769
R|G⁻	0.0430622	0.0585106	0.0344828	0.0277778	0.0330189	0.0555556	0.0459184	0.0416667	0.0444444	0.0502513	0.0753769	0.0190476	0.0172414	0.0693069	0.052381	0.0478261	0.0651163	0.0336538	0.0456853	0.0410256	0.0547945	0.047619	0.0536585	0.0575916	0.0106383	0.0276498
R|H⁻	0.0804598	0.0540541	0.075	0.0149254	0.0454545	0.045977	0.0793651	0.0806452	0.0454545	0.0574713	0.031746	0.0483871	0.106061	0.0175439	0.0519481	0.04	0.0428571	0.0526316	0.027027	0.0625	0.0166667	0.0344828	0.0123457	0.0357143	0.0519481	0.0422535
R|I⁻	0.0448718	0.0784314	0.0805369	0.0238095	0.0617284	0.0573248	0.0984848	0.05	0.0932642	0.0559441	0.0518519	0.0614525	0.0613497	0.047619	0.05	0.0239521	0.0592105	0.0858896	0.0308642	0.06875	0.0387097	0.0319149	0.0421053	0.0264901	0.0632184	0.0463576
R|K⁻	0.037037	0.0669291	0.0350195	0.063197	0.0553506	0.0703125	0.0551724	0.0484429	0.0511811	0.0434783	0.0631579	0.0503597	0.0743494	0.0516605	0.0361011	0.0387324	0.0513834	0.0393701	0.0454545	0.0307167	0.0159363	0.0437956	0.0492424	0.0540541	0.0470588	0.0374532
R|L⁻	0.0539683	0.0477816	0.0453074	0.0506757	0.0369128	0.0596026	0.0581818	0.0488599	0.0501393	0.047619	0.0606061	0.0672783	0.0407524	0.063197	0.0562914	0.0412371	0.0508475	0.0472973	0.056338	0.0461538	0.0501792	0.0549451	0.0388693	0.0697674	0.0540541	0.0547445
R|M⁻	0.0375	0.0681818	0.0105263	0.037037	0.0649351	0.0645161	0.0746269	0.0540541	0.0405405	0.0357143	0.0571429	0.0215054	0.0519481	0.0422535	0.0253165	0.038961	0.0447761	0.0512821	0.0547945	0.027027	0	0.0789474	0.0757576	0.0862069	0.0285714	0.015625
R|N⁻	0.0813008	0.0342466	0.0406504	0.0564516	0.0070922	0.0310078	0.0466667	0.0583333	0.057377	0.0512821	0.0703125	0.0535714	0.0166667	0.0472441	0.0458015	0.034188	0.0350877	0.0265487	0.0472441	0.0434783	0.0483871	0.0603448	0.0555556	0.0245399	0.0655738	0.0923077
R|P⁻	0.0261438	0.028777	0.0384615	0.0402685	0.0559006	0.0679012	0.0559441	0.0608108	0.0322581	0.0443038	0.0393258	0.0359712	0.0633803	0.0359281	0.0821918	0.0700637	0.0684932	0.0642857	0.056962	0.0736196	0.0432099	0.0429448	0.0791367	0.0617284	0.0496454	0.0821918
R|Q⁻	0.062069	0.0718563	0.0656934	0.0285714	0.0797101	0.0522876	0.0529412	0.0460526	0.0387097	0.0763889	0.0878378	0.0428571	0.047619	0.08	0.0320513	0.0540541	0.048951	0.0649351	0.101449	0.0645161	0.0547945	0.0670732	0.0813008	0.0305344	0.0545455	0.0719424
R|R⁻	0.060241	0.0658683	0.0740741	0.0753425	0.0411765	0.0611111	0.0650888	0.0542169	0.0723684	0.0457143	0.056338	0.0617284	0.0677083	0.0670732	0.109091	0.0949367	0.0652174	0.0409357	0.0397351	0.0440252	0.0930233	0.0759494	0.0606061	0.0641026	0.0454545	0.0810811
R|S⁻	0.0577778	0.0283019	0.0656566	0.0560748	0.0486486	0.0406091	0.0666667	0.0506912	0.039604	0.0313901	0.029703	0.0452489	0.0430108	0.0735294	0.0285714	0.0351759	0.0516432	0.035	0.0547945	0.0470085	0.0478469	0.037037	0.0442478	0.0254237	0.0614754	0.017316
R|T⁻	0.0645161	0.0404624	0.0292398	0.0552486	0.0268817	0.056962	0.0886076	0.0520231	0.033557	0.0727273	0.0606061	0.0365854	0.025	0.0490798	0.0320513	0.0611111	0.0497238	0.0346821	0.0324675	0.0538922	0.0705128	0.0566038	0.038961	0.0529412	0.0568182	0.0555556
R|W⁻	0	0.037037	0.0625	0	0.114286	0.0357143	0.0294118	0	0	0.0322581	0	0	0.0810811	0.0645161	0.111111	0.030303	0.0416667	0.09375	0	0.0357143	0.0967742	0.15	0.0285714	0.08	0.0454545	0.04
R|Y⁻	0.0416667	0.0412371	0.0769231	0.0568182	0.0618557	0.0779221	0.0625	0.0361446	0.0537634	0.0384615	0.0405405	0.025974	0.0506329	0.0543478	0.0192308	0.0641026	0.0253165	0.0869565	0.0428571	0.0649351	0.0654206	0.075	0.0740741	0.0595238	0.0674157	0.104651
R|V⁻	0.0357143	0.0478723	0.0366492	0.0430622	0.020202	0.0364583	0.026178	0.0595745	0.0533981	0.0444444	0.0593607	0.027907	0.039604	0.0353982	0.0406504	0.0348259	0.0541872	0.0625	0.0547945	0.079602	0.0379147	0.0613208	0.0630631	0.0536585	0.0613208	0.0679612
R|X⁻	0	0	0	0	0	0	0	0	0	0	0	0	0	0	0	0	0	0	0	0	0	0	0	0	0	0
S|A⁻	0.0861244	0.0729614	0.0622222	0.039823	0.0678733	0.0543933	0.0691489	0.0663507	0.0714286	0.0722892	0.0491071	0.0488889	0.0590909	0.05	0.0636364	0.0482456	0.0504202	0.0646766	0.0651163	0.0636364	0.0892857	0.0574163	0.0776699	0.08	0.0670103	0.0913462
S|C⁻	0.0192308	0.0392157	0.0634921	0.0615385	0.0869565	0.0740741	0.0447761	0.0666667	0.0263158	0.0701754	0.0227273	0.03125	0.05	0.0877193	0.134615	0.0465116	0.0909091	0.0434783	0.0740741	0.02	0.0357143	0.0869565	0.0645161	0.0757576	0.0961538	0.0677966
S|D⁻	0.0843373	0.0726257	0.0684211	0.0726257	0.0718563	0.0705128	0.0765306	0.0777202	0.110345	0.0561798	0.0932642	0.0348837	0.0765027	0.0614525	0.0378788	0.0446927	0.0631579	0.0807453	0.08	0.0457516	0.0631579	0.0677083	0.0793651	0.0718563	0.0611111	0.0632911
S|E⁻	0.0646388	0.109312	0.0807692	0.0708955	0.0365854	0.0542636	0.0751634	0.0632411	0.0612245	0.0532915	0.0516717	0.0534979	0.0477816	0.0541516	0.0625	0.0592334	0.0252366	0.0535117	0.0641509	0.0462633	0.0592885	0.0620155	0.0609756	0.0497925	0.0590551	0.0731707
S|F⁻	0.0659341	0.0673077	0.0283019	0.0508475	0.072	0.075188	0.0714286	0.037037	0.0606061	0.0618557	0.0775862	0.0687023	0.0792079	0.049505	0.0352113	0.0566038	0.0816327	0.105263	0.0785714	0.102362	0.0820896	0.0521739	0.0947368	0.12931	0.0869565	0.0673077
S|G⁻	0.0478469	0.0638298	0.103448	0.0555556	0.0801887	0.0656566	0.0714286	0.0625	0.1	0.0954774	0.135678	0.0761905	0.0948276	0.049505	0.0428571	0.0434783	0.0930233	0.0721154	0.0558376	0.0820513	0.0502283	0.10582	0.102439	0.125654	0.0531915	0.0691244
S|H⁻	0.0804598	0.0810811	0.0875	0.164179	0.136364	0.0574713	0.031746	0.0806452	0.0757576	0.0804598	0.0634921	0.0806452	0.0757576	0.0526316	0.0649351	0.08	0.0142857	0.105263	0.0405405	0.0625	0.0666667	0.0517241	0.0740741	0.0833333	0.0909091	0.056338
S|I⁻	0.0448718	0.0849673	0.0402685	0.0714286	0.0740741	0.0382166	0.0530303	0.025	0.0621762	0.034965	0.0888889	0.0782123	0.0245399	0.0535714	0.0777778	0.0658683	0.0394737	0.0736196	0.0802469	0.05	0.0580645	0.0904255	0.0578947	0.0596026	0.0747126	0.0860927
S|K⁻	0.0407407	0.0669291	0.0544747	0.0483271	0.0516605	0.0625	0.0586207	0.0553633	0.0393701	0.0632411	0.0421053	0.0611511	0.070632	0.0738007	0.0685921	0.0880282	0.0395257	0.0669291	0.0524476	0.0614334	0.0478088	0.0583942	0.0871212	0.0617761	0.0784314	0.0486891
S|L⁻	0.0507937	0.0443686	0.0453074	0.0777027	0.0536913	0.0430464	0.0472727	0.0390879	0.0529248	0.0595238	0.0639731	0.0458716	0.0658307	0.0557621	0.0496689	0.0790378	0.0677966	0.0743243	0.084507	0.0769231	0.0681004	0.0659341	0.0777385	0.0891473	0.0810811	0.080292
S|M⁻	0.05	0.0454545	0.0315789	0.0123457	0.0649351	0.0860215	0.0298507	0.0675676	0.027027	0.0535714	0.0857143	0.0860215	0.0519481	0.056338	0.0379747	0.0649351	0.0597015	0.0769231	0.109589	0.0540541	0.0508475	0.0526316	0.0454545	0.0517241	0.0857143	0.078125
S|N⁻	0.0813008	0.0547945	0.0650407	0.0403226	0.035461	0.0232558	0.04	0.1	0.0409836	0.025641	0.0390625	0.0446429	0.075	0.0393701	0.0763359	0.0683761	0.0701754	0.0973451	0.0551181	0.0521739	0.0967742	0.0689655	0.0634921	0.0858896	0.106557	0.0769231
S|P⁻	0.0457516	0.122302	0.102564	0.0469799	0.0745342	0.0308642	0.048951	0.0472973	0.0709677	0.101266	0.11236	0.0719424	0.084507	0.0538922	0.0616438	0.0764331	0.0821918	0.0785714	0.0759494	0.0797546	0.0925926	0.0981595	0.057554	0.0925926	0.0921986	0.0821918
S|Q⁻	0.0896552	0.0838323	0.0583942	0.0571429	0.0869565	0.0784314	0.0470588	0.0855263	0.0774194	0.0555556	0.0405405	0.0857143	0.0297619	0.0266667	0.0384615	0.0810811	0.048951	0.0454545	0.0797101	0.0258065	0.0821918	0.0670732	0.0325203	0.0305344	0.0606061	0.0647482
S|R⁻	0.0722892	0.0419162	0.0592593	0.0410959	0.0764706	0.0388889	0.0591716	0.0843373	0.0657895	0.0628571	0.0422535	0.0308642	0.0885417	0.054878	0.0848485	0.056962	0.0869565	0.0526316	0.0860927	0.100629	0.0523256	0.056962	0.0666667	0.0833333	0.0779221	0.0540541
S|S⁻	0.0755556	0.0896226	0.0858586	0.0560748	0.0594595	0.0659898	0.1	0.0921659	0.0742574	0.058296	0.0693069	0.0859729	0.107527	0.0637255	0.0971429	0.0753769	0.0938967	0.04	0.0958904	0.0512821	0.076555	0.0925926	0.0929204	0.0889831	0.0778689	0.125541
S|T⁻	0.0451613	0.0751445	0.0643275	0.0883978	0.0376344	0.0759494	0.056962	0.0809249	0.0536913	0.0727273	0.0727273	0.0609756	0.0375	0.0674847	0.0769231	0.0611111	0.0939227	0.0635838	0.0779221	0.107784	0.0769231	0.0566038	0.103896	0.0529412	0.0738636	0.0802469
S|W⁻	0.0526316	0.037037	0	0.0833333	0.142857	0.107143	0.0882353	0.125	0.0344828	0.0967742	0.153846	0.166667	0.0810811	0.0322581	0.0277778	0.0909091	0.0833333	0.09375	0.0769231	0.0357143	0.0967742	0.1	0.114286	0.12	0.0909091	0.08
S|Y⁻	0.0625	0.0412371	0.0512821	0.0340909	0.0927835	0.025974	0.0416667	0.0481928	0.107527	0.0384615	0.0540541	0.0779221	0.0759494	0.0434783	0.0576923	0.0897436	0.0886076	0.076087	0.1	0.0779221	0.0654206	0.0625	0.0493827	0.0357143	0.0674157	0.0348837
S|V⁻	0.0612245	0.0585106	0.0890052	0.0861244	0.0909091	0.078125	0.0628272	0.0680851	0.101942	0.0533333	0.0730594	0.0651163	0.0841584	0.039823	0.0528455	0.0696517	0.0394089	0.075	0.0684932	0.0746269	0.0616114	0.0801887	0.0675676	0.0878049	0.0566038	0.0485437
S|X⁻	0	0	0	0	0	0	0	0	0	0	0	0	0	0	0	0	0	0	0	0	0	0	0	0	0	0
T|A⁻	0.0287081	0.0643777	0.0533333	0.0442478	0.0588235	0.0711297	0.0319149	0.042654	0.0672269	0.0240964	0.0714286	0.0577778	0.0409091	0.0423077	0.0636364	0.0438596	0.0546218	0.0597015	0.0418605	0.0545455	0.0401786	0.0430622	0.0242718	0.04	0.0206186	0.0528846
T|C⁻	0.115385	0.0392157	0.0952381	0.0461538	0.0434783	0.0740741	0.0447761	0.133333	0.0263158	0.0701754	0.0909091	0.03125	0	0.0526316	0.0384615	0.0465116	0.136364	0.0652174	0.0925926	0.02	0.0714286	0.0652174	0.0806452	0.030303	0.0576923	0.0338983
T|D⁻	0.0722892	0.0558659	0.0315789	0.0446927	0.0538922	0.0576923	0.0510204	0.0777202	0.062069	0.0505618	0.0518135	0.0639535	0.0710383	0.0558659	0.0151515	0.0558659	0.0315789	0.0496894	0.0228571	0.0326797	0.0526316	0.0260417	0.0740741	0.0419162	0.0555556	0.0632911
T|E⁻	0.0456274	0.0364372	0.0269231	0.0410448	0.0731707	0.0658915	0.0196078	0.0474308	0.0571429	0.0407524	0.0516717	0.0493827	0.0409556	0.032491	0.05	0.0348432	0.022082	0.0301003	0.0301887	0.024911	0.0434783	0.0387597	0.0528455	0.0373444	0.023622	0.0348432
T|F⁻	0.0659341	0.0576923	0.0660377	0.0762712	0.024	0.0225564	0.0267857	0.0462963	0.0757576	0.0515464	0.0689655	0.0305344	0.039604	0.019802	0.105634	0.0377358	0.0612245	0.0526316	0.0785714	0.0393701	0.0447761	0.0608696	0.0315789	0.103448	0.0782609	0.0384615
T|G⁻	0.0430622	0.0212766	0.12931	0.0722222	0.0801887	0.040404	0.0561224	0.0364583	0.0555556	0.0251256	0.0703518	0.119048	0.0991379	0.0643564	0.0761905	0.073913	0.0418605	0.0673077	0.0862944	0.0615385	0.0547945	0.021164	0.0682927	0.0732984	0.0585106	0.0737327
T|H⁻	0.0804598	0.0405405	0.05	0.0597015	0.0909091	0.103448	0.047619	0.0483871	0.0151515	0.0689655	0.031746	0.0806452	0.0151515	0.0701754	0.103896	0.02	0.0571429	0.0350877	0.0540541	0.046875	0.05	0.0172414	0.185185	0.0714286	0.038961	0.0704225
T|I⁻	0.0833333	0.0653595	0.0604027	0.0416667	0.0493827	0.044586	0.0530303	0.04375	0.0310881	0.027972	0.0518519	0.0391061	0.0245399	0.0297619	0.05	0.0658683	0.0855263	0.0245399	0.0679012	0.075	0.0451613	0.0691489	0.0473684	0.0463576	0.0517241	0.0529801
T|K⁻	0.0592593	0.0511811	0.0272374	0.0557621	0.0664207	0.078125	0.0517241	0.0484429	0.0590551	0.0434783	0.0526316	0.0431655	0.0520446	0.0369004	0.0613718	0.0492958	0.0434783	0.0472441	0.0559441	0.0580205	0.0557769	0.0583942	0.0530303	0.046332	0.0392157	0.0636704
T|L⁻	0.0634921	0.0443686	0.0550162	0.0472973	0.0536913	0.0397351	0.0618182	0.029316	0.0501393	0.0357143	0.040404	0.0428135	0.0532915	0.0669145	0.0529801	0.0584192	0.0983051	0.027027	0.0457746	0.0423077	0.0501792	0.0512821	0.04947	0.0581395	0.03861	0.0364964
T|M⁻	0.0625	0.0454545	0.0421053	0.037037	0.0519481	0.0537634	0.0597015	0.0810811	0.0405405	0.0535714	0.0571429	0.0430108	0.0649351	0.0422535	0.0253165	0.0649351	0.0149254	0.025641	0.0410959	0.108108	0.0508475	0.0657895	0.0151515	0.0517241	0.0571429	0.046875
T|N⁻	0.0406504	0.0684932	0.0569106	0.0483871	0.035461	0.0620155	0.0333333	0.0333333	0.0737705	0.00854701	0.03125	0.0625	0.025	0.0629921	0.0305344	0.0683761	0.0701754	0.0530973	0.0629921	0.0347826	0.0241935	0.0603448	0.0396825	0.0306748	0.0491803	0.0615385
T|P⁻	0.0457516	0.0503597	0.0192308	0.0805369	0.0869565	0.0802469	0.0839161	0.0810811	0.0580645	0.0759494	0.0561798	0.0503597	0.0492958	0.0239521	0.0479452	0.0828025	0.0479452	0.0571429	0.0379747	0.0429448	0.037037	0.0429448	0.0359712	0.0617284	0.0851064	0.0479452
T|Q⁻	0.0482759	0.0299401	0.0364964	0.0357143	0.0507246	0.0653595	0.0411765	0.0394737	0.0580645	0.0763889	0.0135135	0.0214286	0.077381	0.06	0.0576923	0.0540541	0.041958	0.038961	0.0289855	0.0322581	0.0136986	0.0487805	0.0325203	0.0687023	0.0424242	0.0503597
T|R⁻	0.0542169	0.0359281	0.0518519	0.0273973	0.0411765	0.05	0.0473373	0.0662651	0.0789474	0.0571429	0.0352113	0.0617284	0.0364583	0.0670732	0.0363636	0.0506329	0.0434783	0.0643275	0.0463576	0.0314465	0.0581395	0.0316456	0.0606061	0.0576923	0.0519481	0.0472973
T|S⁻	0.0533333	0.0613208	0.0555556	0.0607477	0.0378378	0.0406091	0.0666667	0.0552995	0.0643564	0.0672646	0.0643564	0.0452489	0.0806452	0.0441176	0.0514286	0.0703518	0.0375587	0.055	0.0365297	0.0555556	0.062201	0.0740741	0.0530973	0.0508475	0.0696721	0.04329
T|T⁻	0.0967742	0.0635838	0.0935673	0.0662983	0.0698925	0.0379747	0.0632911	0.0462428	0.0469799	0.030303	0.0363636	0.0487805	0.04375	0.0736196	0.0576923	0.0555556	0.0441989	0.0809249	0.0844156	0.0718563	0.0576923	0.0691824	0.0519481	0.0588235	0.0568182	0.0802469
T|W⁻	0.0526316	0	0	0.0833333	0.0285714	0	0.176471	0.0625	0.0344828	0.0645161	0.0384615	0.0333333	0.0810811	0.0322581	0	0	0.0416667	0	0	0.0357143	0.0645161	0	0	0	0	0.04
T|Y⁻	0.03125	0.0206186	0.0128205	0.0454545	0.0309278	0.103896	0.0104167	0.0240964	0.0322581	0.0192308	0.0810811	0.012987	0.0379747	0.0434783	0.0576923	0.0641026	0.0506329	0.076087	0.0714286	0.038961	0.0654206	0.0125	0.0740741	0.0714286	0.0674157	0.0465116
T|V⁻	0.0612245	0.0638298	0.0732984	0.076555	0.0505051	0.0677083	0.052356	0.0340426	0.0291262	0.0711111	0.0410959	0.0418605	0.019802	0.0442478	0.0691057	0.0696517	0.0837438	0.0458333	0.0684932	0.0646766	0.0758294	0.0566038	0.0585586	0.0926829	0.0801887	0.0533981
T|X⁻	0	0	0	0	0	0	0	0	0	0	0	0	0	0	0	0	0	0	0	0	0	0	0	0	0	0
W|A⁻	0.00956938	0	0.0222222	0.00884956	0.00904977	0.0041841	0.00531915	0.00473934	0.012605	0	0.0133929	0.0222222	0.00454545	0.0230769	0.00909091	0	0.0252101	0.0149254	0.0186047	0.00909091	0.00446429	0.00956938	0.0194175	0.00888889	0.00515464	0.00961538
W|C⁻	0.0192308	0	0	0	0.0217391	0	0.0298507	0	0	0.0701754	0	0.03125	0	0.0175439	0.0192308	0	0.0151515	0	0	0.02	0	0	0	0	0.0192308	0.0169492
W|D⁻	0.0060241	0.0111732	0	0.027933	0.00598802	0	0.00510204	0.015544	0	0.0168539	0	0	0.0163934	0.0223464	0.00757576	0.00558659	0	0	0.0114286	0	0.0157895	0.015625	0.010582	0.011976	0.00555556	0.0126582
W|E⁻	0	0	0	0.0223881	0.00406504	0.00775194	0.00326797	0.0118577	0.00408163	0	0.00911854	0.00823045	0.00682594	0.0108303	0.00416667	0	0.00315457	0	0.0113208	0.0106762	0	0.00387597	0.00406504	0.00414938	0.00393701	0.010453
W|F⁻	0.010989	0.0192308	0	0.0169492	0.008	0.0225564	0.0178571	0	0.0151515	0.0103093	0.00862069	0	0.00990099	0.00990099	0.0211268	0	0	0.00877193	0	0.00787402	0	0.026087	0	0.00862069	0	0.0192308
W|G⁻	0.00956938	0	0.00431034	0.0111111	0.00471698	0	0.00510204	0.00520833	0.0111111	0.0150754	0.00502513	0.0047619	0.00862069	0.00990099	0.0047619	0.00869565	0.00930233	0	0.0101523	0.00512821	0.00456621	0.00529101	0.00487805	0	0.0159574	0.0230415
W|H⁻	0	0.0135135	0.0125	0	0.030303	0.0114943	0.047619	0.016129	0	0	0	0	0	0.0175439	0	0.02	0.0285714	0.0175439	0.0135135	0	0	0.0172414	0.0246914	0.0119048	0.012987	0.028169
W|I⁻	0.0128205	0.00653595	0	0.00595238	0	0.0127389	0.0151515	0.00625	0.00518135	0.00699301	0.0222222	0.00558659	0.0122699	0.0119048	0	0.0179641	0.0131579	0.00613497	0.0123457	0.00625	0.0129032	0.0159574	0.0105263	0.013245	0.0114943	0.0198675
W|K⁻	0.0037037	0.00393701	0.0194553	0.0111524	0	0.0234375	0.00344828	0.017301	0.015748	0.0118577	0.00701754	0.00359712	0.00743494	0.00738007	0.032491	0.00352113	0.00395257	0.00787402	0.0104895	0.0273038	0.00796813	0.0109489	0	0.011583	0.00784314	0.0187266
W|L⁻	0.0126984	0.0102389	0.012945	0.00675676	0.00671141	0.0165563	0.0109091	0.0162866	0.0139276	0.0119048	0.013468	0.0030581	0.0125392	0.00743494	0.013245	0.00343643	0.00677966	0.0101351	0.0140845	0.00769231	0	0.00732601	0.0106007	0	0.00772201	0.0109489
W|M⁻	0	0	0	0	0	0	0	0	0.0405405	0	0.0285714	0	0	0.0140845	0.0126582	0	0.0149254	0.025641	0	0.027027	0.0338983	0.0131579	0.030303	0	0.0142857	0
W|N⁻	0.00813008	0.0136986	0.00813008	0.00806452	0.0070922	0.00775194	0.0333333	0.0333333	0	0.00854701	0.015625	0.00892857	0.00833333	0.015748	0	0.017094	0.00877193	0.00884956	0.015748	0	0.00806452	0.0344828	0.00793651	0.0122699	0.0245902	0.0153846
W|P⁻	0	0.00719424	0.00641026	0.0134228	0.00621118	0.00617284	0.00699301	0.0135135	0.0193548	0.00632911	0	0	0	0.0179641	0.00684932	0.0127389	0.0410959	0.0142857	0.0126582	0.0245399	0.00617284	0.00613497	0.0143885	0.0185185	0	0.0205479
W|Q⁻	0.00689655	0.011976	0.0145985	0.00714286	0.0144928	0.0130719	0.0176471	0.0131579	0.00645161	0.0347222	0.0135135	0.0285714	0.0238095	0	0.0192308	0	0.00699301	0.012987	0	0	0.00684932	0.00609756	0.00813008	0	0	0.0143885
W|R⁻	0.0120482	0	0	0.00684932	0.0117647	0.0111111	0	0.0120482	0.00657895	0.0171429	0.00704225	0	0.0104167	0.00609756	0.00606061	0.0126582	0.00724638	0.00584795	0	0	0	0.0126582	0	0	0.00649351	0
W|S⁻	0	0.00943396	0.010101	0.0140187	0.0108108	0.0304569	0	0.00460829	0.0049505	0.0044843	0.0148515	0.00904977	0.00537634	0.00490196	0.0114286	0.0100503	0.00938967	0.02	0.0136986	0.0128205	0.00956938	0.00462963	0.00442478	0.0127119	0.00819672	0.004329
W|T⁻	0.00645161	0	0.0116959	0.00552486	0.0107527	0	0	0.00578035	0.00671141	0	0	0	0.0125	0	0.00641026	0.0111111	0.0110497	0.0115607	0	0	0	0	0.0194805	0.00588235	0.0113636	0.00617284
W|W⁻	0	0.037037	0.0625	0	0.0285714	0.0357143	0.0294118	0.03125	0.0344828	0	0.0384615	0.0666667	0.027027	0.0322581	0.0277778	0.0909091	0	0	0	0	0.0322581	0	0	0.04	0	0.04
W|Y⁻	0	0	0	0	0.0103093	0.025974	0	0	0.0107527	0	0.0135135	0.025974	0	0	0	0	0.0126582	0	0	0	0.00934579	0.025	0	0	0	0
W|V⁻	0.0102041	0.00531915	0.0052356	0	0.00505051	0	0.0052356	0.00425532	0.00970874	0	0.00913242	0.00930233	0.00990099	0.0132743	0.00406504	0.00995025	0	0.00416667	0	0.0149254	0.00947867	0.0188679	0	0	0.00943396	0.00485437
W|X⁻	0	0	0	0	0	0	0	0	0	0	0	0	0	0	0	0	0	0	0	0	0	0	0	0	0	0
Y|A⁻	0.0191388	0.0429185	0.0266667	0.0221239	0.0271493	0.0167364	0.0212766	0.0236967	0.00840336	0.0240964	0.0267857	0.00444444	0.0136364	0.0115385	0.0181818	0.0131579	0.0294118	0.00995025	0.0232558	0.0272727	0.03125	0.0239234	0.0145631	0.0266667	0.00515464	0.00480769
Y|C⁻	0.0192308	0.0392157	0.031746	0.0307692	0	0.0185185	0	0.0666667	0.0394737	0.0877193	0.0454545	0.015625	0.025	0.0175439	0.0192308	0.0232558	0.030303	0	0.0555556	0	0.0357143	0.0434783	0.0483871	0.0606061	0.0576923	0
Y|D⁻	0.0180723	0.0223464	0.0157895	0.027933	0.00598802	0.025641	0.0255102	0.0310881	0.0275862	0.0280899	0.0259067	0.0174419	0.0163934	0.0446927	0.0227273	0.027933	0.0421053	0.00621118	0.0114286	0.0392157	0.0157895	0.0520833	0.031746	0.0179641	0.0222222	0.0316456
Y|E⁻	0.0190114	0.0323887	0.05	0.0186567	0.0365854	0.0503876	0.0228758	0.0434783	0.0285714	0.031348	0.0121581	0.0288066	0.0307167	0.032491	0.0125	0.0139373	0.0315457	0.0234114	0.0264151	0.0320285	0.027668	0.0271318	0.0284553	0.0248963	0.015748	0.0139373
Y|F⁻	0.043956	0.0576923	0.00943396	0.00847458	0.056	0.0075188	0.0178571	0.037037	0.030303	0.0412371	0.0431034	0.0229008	0.019802	0.029703	0.0422535	0.0283019	0.0204082	0.0526316	0.0214286	0.0314961	0.0298507	0.026087	0.0421053	0.0517241	0.0347826	0.0384615
Y|G⁻	0.0526316	0.0531915	0.0344828	0.0222222	0.0518868	0.0606061	0.0357143	0.0416667	0.0333333	0.0351759	0.0452261	0.0333333	0.0258621	0.0247525	0.0380952	0.0652174	0.00930233	0.00480769	0.035533	0.0153846	0.0273973	0.047619	0.0390244	0.026178	0.0106383	0.0276498
Y|H⁻	0.0114943	0.0540541	0.0625	0	0.0606061	0.0114943	0.015873	0.0322581	0.0757576	0.0114943	0.031746	0.016129	0.0454545	0.0175439	0.025974	0.04	0.0428571	0.0175439	0.0135135	0.078125	0.0166667	0.0689655	0.0246914	0.0357143	0.025974	0.0140845
Y|I⁻	0.025641	0.0326797	0.0134228	0.0357143	0.0185185	0.0382166	0.00757576	0.05625	0.0259067	0.041958	0.0296296	0.0335196	0.0306748	0.0357143	0.0222222	0.0179641	0.0394737	0.0306748	0.0123457	0.025	0.0387097	0.0265957	0.0210526	0.0198675	0.0287356	0.0331126
Y|K⁻	0.00740741	0.0275591	0.0428016	0.0185874	0.00369004	0.015625	0.0275862	0.0207612	0.0275591	0.0316206	0.0280702	0.00359712	0.0148699	0.0332103	0.0216606	0.0176056	0.0237154	0.019685	0.0174825	0.0238908	0.0199203	0.00364964	0.0189394	0.034749	0.0431373	0.0187266
Y|L⁻	0.0222222	0.0204778	0.0323625	0.0304054	0.0369128	0.0298013	0.0181818	0.0260586	0.0278552	0.0198413	0.03367	0.0214067	0.0344828	0.0223048	0.0298013	0.0274914	0.020339	0.027027	0.028169	0.0423077	0.0358423	0.03663	0.0424028	0.0271318	0.027027	0.0510949
Y|M⁻	0.0375	0.0454545	0	0.0123457	0.012987	0.0322581	0.0298507	0.0675676	0.0135135	0.0535714	0.0285714	0.0430108	0.025974	0.0140845	0.0126582	0	0.0298507	0.0384615	0.0273973	0.0405405	0	0.0131579	0	0	0.0285714	0.03125
Y|N⁻	0.0243902	0.0342466	0.0162602	0.016129	0.035461	0.0387597	0.0333333	0.0166667	0.0163934	0.0512821	0.0703125	0.0267857	0.00833333	0.0393701	0.0381679	0.042735	0.0175439	0.0530973	0.0393701	0.026087	0.0645161	0.0258621	0.0396825	0.0368098	0.0245902	0.0461538
Y|P⁻	0.0326797	0.0143885	0.025641	0.033557	0.0124224	0.0493827	0.020979	0.0135135	0.0387097	0.0253165	0.0280899	0.0143885	0.0211268	0.0958084	0.0342466	0.0127389	0.0205479	0.0142857	0.0253165	0.0552147	0.00617284	0.0122699	0.028777	0.0308642	0.0141844	0.0205479
Y|Q⁻	0.0344828	0.0239521	0.0145985	0.0214286	0.0144928	0.0392157	0.0235294	0.0197368	0.0258065	0.00694444	0.0405405	0	0.0535714	0.0266667	0.0128205	0.0337838	0.020979	0.012987	0.0289855	0.0387097	0.0136986	0.0182927	0.0325203	0.0152672	0.0181818	0.0143885
Y|R⁻	0.0120482	0.0239521	0.0444444	0.00684932	0.0529412	0.0277778	0.0177515	0.0120482	0.00657895	0.0285714	0.028169	0.0185185	0.0208333	0.0426829	0.0121212	0.0253165	0.057971	0.0175439	0.0198675	0.0377358	0.00581395	0.0189873	0.0242424	0.0320513	0.0649351	0.0472973
Y|S⁻	0.04	0.0141509	0.0555556	0.0420561	0.0486486	0.0203046	0.0285714	0.0230415	0.00990099	0.0224215	0.049505	0.0271493	0.016129	0.0245098	0.0342857	0.0201005	0.0328638	0.03	0.0273973	0.034188	0.0239234	0.0324074	0.0176991	0.029661	0.0491803	0.034632
Y|T⁻	0.0580645	0.0289017	0.0350877	0.0165746	0.016129	0.0189873	0.0253165	0.0231214	0.0201342	0.0242424	0.030303	0.0365854	0.01875	0.0306748	0.0128205	0.0222222	0.0331492	0.00578035	0.038961	0.0419162	0.0128205	0	0.012987	0.0352941	0.00568182	0.0185185
Y|W⁻	0	0	0.03125	0.0416667	0	0	0.0294118	0	0	0	0	0	0	0	0.0277778	0.030303	0.0416667	0.03125	0	0.107143	0.0322581	0	0.0285714	0.04	0.0454545	0
Y|Y⁻	0.0416667	0.0206186	0.0128205	0.0454545	0.0206186	0.025974	0.0104167	0.0361446	0.0322581	0	0.027027	0.038961	0.0379747	0.0434783	0.0192308	0.0128205	0.0506329	0.0217391	0.0285714	0.038961	0.0560748	0.0125	0.0246914	0.0238095	0.0449438	0.0348837
Y|V⁻	0.0255102	0.0265957	0.0157068	0.0334928	0.010101	0.03125	0.0418848	0.0340426	0.038835	0.0355556	0.0273973	0.0465116	0.00990099	0.0265487	0.0243902	0.0199005	0.0197044	0.0333333	0.00913242	0.0199005	0.0189573	0.0235849	0.018018	0.0146341	0.0235849	0.0145631
Y|X⁻	0	0	0	0	0	0	0	0	0	0	0	0	0	0	0	0	0	0	0	0	0	0	0	0	0	0
V|A⁻	0.0574163	0.0515021	0.0355556	0.0619469	0.0769231	0.0460251	0.0531915	0.0758294	0.0672269	0.0441767	0.0535714	0.0577778	0.0363636	0.0653846	0.0590909	0.0657895	0.0672269	0.0696517	0.0930233	0.05	0.0803571	0.0956938	0.0582524	0.0888889	0.0979381	0.0913462
V|C⁻	0.0961538	0.0784314	0.031746	0.0769231	0.0434783	0.111111	0.119403	0.0222222	0.0657895	0.0701754	0.0909091	0.078125	0.125	0.0701754	0.0384615	0.0930233	0.0454545	0.0652174	0.0185185	0.08	0.0714286	0	0.0483871	0.0757576	0.0769231	0.0169492
V|D⁻	0.0662651	0.0335196	0.0736842	0.0837989	0.0598802	0.0576923	0.0867347	0.0621762	0.0896552	0.0449438	0.0777202	0.0581395	0.0273224	0.0893855	0.0227273	0.0446927	0.0368421	0.0993789	0.0685714	0.0522876	0.0684211	0.0364583	0.0529101	0.101796	0.0833333	0.056962
V|E⁻	0.0684411	0.0526316	0.05	0.0671642	0.0650407	0.0775194	0.0588235	0.0434783	0.077551	0.0815047	0.0759878	0.090535	0.0546075	0.0649819	0.0583333	0.0487805	0.0504732	0.0501672	0.0754717	0.0533808	0.055336	0.0465116	0.0325203	0.0622407	0.0629921	0.0487805
V|F⁻	0.010989	0.0384615	0.0849057	0.0508475	0.08	0.0451128	0.0357143	0.101852	0.0984848	0.0515464	0.0775862	0.0381679	0.0693069	0.0693069	0.084507	0.0660377	0.0714286	0.0263158	0.0214286	0.0551181	0.0298507	0.0869565	0.105263	0.0862069	0.0521739	0.0480769
V|G⁻	0.0956938	0.0425532	0.0517241	0.0333333	0.0613208	0.040404	0.0561224	0.0572917	0.0722222	0.0502513	0.0603015	0.0619048	0.0344828	0.0940594	0.0857143	0.0869565	0.0883721	0.0432692	0.0609137	0.0512821	0.0684932	0.0687831	0.0585366	0.0418848	0.0319149	0.0506912
V|H⁻	0.0574713	0.0675676	0.05	0.0447761	0.0454545	0.137931	0.047619	0.0806452	0.0606061	0.0574713	0.031746	0.0806452	0.0454545	0.0526316	0.0649351	0.08	0.0857143	0.105263	0.0405405	0.0625	0.15	0.12069	0.0740741	0.047619	0.116883	0.0422535
V|I⁻	0.0769231	0.104575	0.0536913	0.047619	0.0802469	0.0828025	0.0530303	0.08125	0.0777202	0.0559441	0.0592593	0.0335196	0.104294	0.0357143	0.05	0.0718563	0.0526316	0.0858896	0.0555556	0.1	0.0774194	0.0691489	0.0526316	0.0529801	0.0804598	0.0529801
V|K⁻	0.0666667	0.0787402	0.0505837	0.0594796	0.0553506	0.046875	0.0310345	0.0553633	0.0669291	0.0869565	0.0561404	0.0827338	0.0520446	0.0774908	0.0685921	0.0387324	0.0790514	0.0748031	0.0594406	0.0716724	0.059761	0.080292	0.0643939	0.0733591	0.0588235	0.0898876
V|L⁻	0.0603175	0.0750853	0.0614887	0.0337838	0.0738255	0.0463576	0.0363636	0.0553746	0.0668524	0.0793651	0.0942761	0.0825688	0.0564263	0.0594796	0.0629139	0.0515464	0.0610169	0.0777027	0.0704225	0.0461538	0.0501792	0.0769231	0.0388693	0.0426357	0.0501931	0.0547445
V|M⁻	0.025	0.0227273	0.0526316	0.037037	0.025974	0.0322581	0.0447761	0.0405405	0.0675676	0.0535714	0.0714286	0.0322581	0.0649351	0.112676	0.0632911	0.0779221	0.208955	0.115385	0.123288	0.0945946	0.0847458	0.0921053	0.0909091	0.0689655	0.1	0.109375
V|N⁻	0.0650407	0.0821918	0.0650407	0.0322581	0.120567	0.0620155	0.06	0.075	0.0901639	0.0683761	0.0859375	0.0535714	0.125	0.102362	0.0534351	0.0854701	0.0701754	0.0619469	0.0393701	0.0608696	0.0887097	0.0689655	0.111111	0.0858896	0.0655738	0.0461538
V|P⁻	0.0653595	0.0647482	0.0576923	0.0671141	0.068323	0.0679012	0.0839161	0.0608108	0.0645161	0.0759494	0.0561798	0.0863309	0.0704225	0.0838323	0.0479452	0.0573248	0.0958904	0.0714286	0.0759494	0.0981595	0.0925926	0.0613497	0.122302	0.0740741	0.070922	0.0753425
V|Q⁻	0.0344828	0.0718563	0.0583942	0.0642857	0.0652174	0.0588235	0.0941176	0.0328947	0.0903226	0.0555556	0.128378	0.0857143	0.0833333	0.00666667	0.0320513	0.0675676	0.104895	0.0454545	0.0652174	0.0580645	0.0342466	0.0670732	0.0569106	0.0992366	0.0545455	0.0431655
V|R⁻	0.0542169	0.101796	0.0740741	0.0547945	0.0470588	0.0777778	0.0710059	0.0421687	0.0592105	0.0685714	0.0633803	0.0432099	0.078125	0.054878	0.0666667	0.0443038	0.101449	0.0701754	0.0529801	0.0503145	0.0465116	0.0506329	0.0909091	0.0576923	0.0519481	0.0135135
V|S⁻	0.0711111	0.0283019	0.0454545	0.0607477	0.0432432	0.0456853	0.052381	0.0506912	0.0742574	0.0358744	0.0643564	0.081448	0.0860215	0.0980392	0.0742857	0.0603015	0.0892019	0.08	0.0502283	0.0726496	0.0717703	0.0740741	0.0840708	0.059322	0.0655738	0.0692641
V|T⁻	0.0645161	0.0520231	0.0994152	0.0718232	0.0645161	0.0886076	0.0759494	0.0924855	0.0872483	0.0606061	0.0727273	0.0914634	0.1125	0.116564	0.0512821	0.0722222	0.0939227	0.0404624	0.0844156	0.0479042	0.0576923	0.0943396	0.0779221	0.0529412	0.0738636	0.0925926
V|W⁻	0.157895	0	0.03125	0.0833333	0.0857143	0.107143	0	0.09375	0	0.0967742	0.0769231	0.0666667	0	0.193548	0	0.181818	0.0416667	0.09375	0.115385	0.107143	0.129032	0.05	0.0571429	0.04	0.0909091	0.04
V|Y⁻	0.0729167	0.0515464	0.0641026	0.102273	0.0515464	0.0519481	0.0729167	0.0481928	0.0752688	0.0961538	0.0405405	0.0649351	0.0886076	0.0652174	0.115385	0.0512821	0.0253165	0.0652174	0.0571429	0.155844	0.102804	0.05	0.0246914	0.0833333	0.0449438	0.0581395
V|V⁻	0.102041	0.0744681	0.0732984	0.0909091	0.0656566	0.0625	0.0680628	0.0468085	0.0582524	0.0577778	0.0456621	0.0465116	0.0693069	0.10177	0.0772358	0.079602	0.0788177	0.0833333	0.0456621	0.079602	0.0616114	0.0801887	0.0540541	0.0585366	0.0566038	0.0436893
V|X⁻	0	0	0	0	0	0	0	0	0	0	0	0	0	0	0	0	0	0	0	0	0	0	0	0	0	0
X|A⁻	0	0	0	0	0	0	0	0	0	0	0	0	0	0.00384615	0.00454545	0	0.00840336	0	0.00465116	0.00454545	0	0.00478469	0	0.00444444	0	0.00480769
X|C⁻	0	0	0	0	0	0	0	0	0	0	0	0	0	0	0.0384615	0	0	0	0	0	0.0357143	0	0	0	0	0
X|D⁻	0	0	0	0	0	0	0	0	0	0	0	0	0	0	0.00757576	0.00558659	0.00526316	0	0.0114286	0	0.00526316	0	0.010582	0.00598802	0.00555556	0.0126582
X|E⁻	0	0	0	0	0	0	0	0	0	0	0	0	0	0.00361011	0	0	0	0	0	0.00355872	0	0.00387597	0	0	0	0
X|F⁻	0	0	0	0	0	0	0	0	0	0	0	0	0	0.00990099	0	0	0.0102041	0	0.00714286	0.00787402	0	0	0	0	0	0
X|G⁻	0	0	0	0	0	0	0	0	0	0	0	0	0	0	0	0	0	0	0	0	0	0	0	0	0	0
X|H⁻	0	0	0	0	0	0	0	0	0	0	0	0	0	0.0175439	0	0	0	0	0	0	0	0	0	0	0	0
X|I⁻	0	0	0	0	0	0	0	0	0	0	0	0	0.00613497	0.00595238	0.00555556	0.00598802	0.00657895	0.0122699	0.00617284	0	0	0	0.00526316	0	0.00574713	0.00662252
X|K⁻	0	0	0	0	0	0	0	0	0	0	0	0	0	0	0.0108303	0.00704225	0.00790514	0.00393701	0.0034965	0	0	0.00729927	0.00378788	0.003861	0.0156863	0.00374532
X|L⁻	0	0	0	0	0	0	0	0	0	0	0	0	0	0.00371747	0.00331126	0	0	0	0.00704225	0	0.00358423	0.00732601	0.00706714	0.00387597	0	0
X|M⁻	0.0625	0.0454545	0.0736842	0.0617284	0.12987	0.0752688	0.0597015	0.0945946	0.0675676	0.125	0.0714286	0.0752688	0.0519481	0.028169	0.0126582	0.012987	0	0	0.0136986	0	0.0169492	0.0131579	0	0	0	0
X|N⁻	0	0	0	0	0	0	0	0	0	0	0	0	0	0	0	0	0	0.00884956	0.00787402	0.00869565	0	0	0.00793651	0	0.00819672	0
X|P⁻	0	0	0	0	0	0	0	0	0	0	0	0	0	0	0	0.00636943	0.00684932	0	0	0.00613497	0	0	0.00719424	0	0	0
X|Q⁻	0	0	0	0	0	0	0	0	0	0	0	0	0	0.0133333	0	0.00675676	0.00699301	0.00649351	0	0	0	0	0	0.00763359	0	0
X|R⁻	0	0	0	0	0	0	0	0	0	0	0	0	0	0	0.00606061	0.00632911	0	0	0	0	0	0	0	0	0.00649351	0
X|S⁻	0	0	0	0	0	0	0	0	0	0	0	0	0	0	0	0.00502513	0.00469484	0	0.00456621	0	0	0	0	0	0.00409836	0.012987
X|T⁻	0	0	0	0	0	0	0	0	0	0	0	0	0	0	0.00641026	0.00555556	0	0	0	0	0	0	0.012987	0	0.00568182	0.00617284
X|W⁻	0	0	0	0	0	0	0	0	0	0	0	0	0	0	0	0	0	0	0	0	0	0	0	0	0	0
X|Y⁻	0	0	0	0	0	0	0	0	0	0	0	0	0	0	0	0	0	0	0	0	0	0.0125	0	0	0	0
X|V⁻	0	0	0	0	0	0	0	0	0	0	0	0	0	0	0.00406504	0.00497512	0	0	0	0.00497512	0	0	0	0	0	0
X|X⁻	1	1	1	1	1	1	1	1	1	1	1	1	0	1	1	1	1	1	1	1	1	1	1	1	1	1
