# Supplementary material for: predPhogly-Site: Predicting phosphoglycerylation sites by incorporating probabilistic sequence-coupling information into PseAAC and addressing data imbalance
Source: PLoS One. 2021 Apr 1;16(4):e0249396. doi: 10.1371/journal.pone.0249396 (PMC8016359; doi:10.1371/journal.pone.0249396)
Supplement: S4 File — (XLSX) [file pone.0249396.s004.xlsx]

## Sheet: Non-ConditionalFeaturesPositive
	Position: 14	Position: 15
A⁺	0.0990991	0.0990991
C⁺	0.018018	0.00900901
D⁺	0.036036	0.0540541
E⁺	0.036036	0.0540541
F⁺	0.045045	0.027027
G⁺	0.126126	0.0810811
H⁺	0.036036	0
I⁺	0.045045	0.036036
K⁺	0.0720721	0.0540541
L⁺	0.117117	0.0900901
M⁺	0	0.045045
N⁺	0.0540541	0.0540541
P⁺	0.018018	0.027027
Q⁺	0.0630631	0.0630631
R⁺	0.0540541	0.018018
S⁺	0.0630631	0.0900901
T⁺	0.036036	0.0630631
W⁺	0.00900901	0.027027
Y⁺	0.027027	0.027027
V⁺	0.045045	0.0810811
X⁺	0	0

## Sheet: Non-ConditionalFeaturesNegative
	Position: 14	Position: 15
A⁻	0.0677131	0.0800246
C⁻	0.0123115	0.0175439
D⁻	0.056325	0.0550939
E⁻	0.0901816	0.085257
F⁻	0.0310865	0.0310865
G⁻	0.0714066	0.062173
H⁻	0.0203139	0.0175439
I⁻	0.0501693	0.0517082
K⁻	0.0827947	0.0834103
L⁻	0.0981841	0.0827947
M⁻	0.0236996	0.0218529
N⁻	0.0369344	0.0390889
P⁻	0.0437058	0.0514004
Q⁻	0.0517082	0.0461681
R⁻	0.0590951	0.0504771
S⁻	0.0572484	0.0627885
T⁻	0.0492459	0.0501693
W⁻	0.0113881	0.0095414
Y⁻	0.0243152	0.0283164
V⁻	0.062173	0.0695599
X⁻	0	0.00400123
